# Supplementary material for: Gut Microbiome-Host Genetics Co-Evolution Shapes Adiposity by Modulating Energy and Lipid Metabolism in Selectively Bred Broiler Chickens
Source: Animals (Basel). 2024 Nov 6;14(22):3174. doi: 10.3390/ani14223174 (PMC11590889; doi:10.3390/ani14223174)
Supplement: Supplementary file 1 [file animals-14-03174-s001.zip]

Archive with 1 entries (1 files):
- animals-3265850-supplementary.xlsx
