# Supplementary material for: Gut Microbiome-Host Genetics Co-Evolution Shapes Adiposity by Modulating Energy and Lipid Metabolism in Selectively Bred Broiler Chickens
Source: Animals (Basel). 2024 Nov 6;14(22):3174. doi: 10.3390/ani14223174 (PMC11590889; doi:10.3390/ani14223174)
Supplement: Supplementary file 1 [file animals-14-03174-s001.zip › animals-3265850-supplementary.xlsx]

## Sheet: Table S1
Table S1 The relative abundance of bacterial genus in chicken gut (%).
Genus	Fat-01	Fat-02	Fat-03	Fat-04	Fat-05	Fat-06	Fat-07	Fat-08	Fat-09	Fat-10	Fat-11	Fat-12	Fat-13	Fat-14	Lean-01	Lean-02	Lean-03	Lean-04	Lean-05	Lean-06	Lean-07	Lean-08	Lean-09	Lean-10	Lean-11	Lean-12	Lean-13	Lean-14	Lean-15
Methanobrevibacter	0.11317	0.54062	0.20549	0	0.00567	2.17284	0.69847	3.71844	0.41634	1.45807	3.02712	0.88212	0.75703	0.00444	2.11298	0.91957	0.01344	0.76805	3.08215	0	0	0	0.16797	3.14349	0	0.0263	4.03761	0.02021	0
Brevibacterium	0	0	0	0	0	0	0	0	0	0	0	0	0	0	0	0	0.00126	0	0	0	0	0	0	0	0	0	0	0.02534	0
Corynebacterium	0.06123	0.21761	0.00314	0.00063	0	0.00083	0.00132	0	0.03158	0.12378	0	0.00522	0.04098	0.02117	0.0054	0.00112	0.14504	0.00093	0	0.01427	0	0.05549	0	0.01528	0	0	0	0.01824	0.01537
Brachybacterium	0	0.00849	0	0	0	0	0.00095	0	0.00917	0	0	0	0	0	0	0	0.05367	0.01139	0	0.01293	0	0	0	0	0	0	0	0	0
Dermabacteraceae_unclassified	0	0	0	0	0	0	0	0	0.0042	0	0	0	0	0	0	0	0.11215	0	0	0.03915	0	0	0	0	0	0	0	0.03994	0
Dermatophilaceae_unclassified	0	0	0	0	0	0	0	0	0.0212	0.0114	0	0	0	0	0	0	0	0.01234	0	0	0	0	0	0	0	0	0	0	0
Dietzia	0	0	0	0	0	0	0	0	0	0	0	0	0	0	0	0	0.00617	0	0	0.0045	0	0	0	0	0	0	0	0	0
Leucobacter	0	0	0	0	0	0	0	0	0	0.01204	0	0	0	0	0	0	0.00933	0	0	0	0	0	0	0	0	0	0	0	0
Arthrobacter	0	0.00625	0	0	0	0	0	0	0	0	0	0	0	0	0	0	0.17279	0	0	0	0	0	0	0	0	0	0	0	0
Kocuria	0	0	0.00646	0	0	0.00999	0.00222	0	0.01718	0.0395	0.00531	0	0	0	0	0	0.00236	0.01036	0	0.00716	0.00292	0	0	0	0	0	0	0	0
Rothia	0	0.02085	0.01549	0	0	0.00203	0.02697	0	0.01185	0.01023	0	0.02914	0	0.00637	0	0	0.00212	0	0	0.00736	0.00175	0	0	0	0	0	0	0	0.02052
Yaniella	0	0	0	0	0	0	0	0	0.00012	0	0	0	0	0	0	0	0.04869	0.00058	0	0.0053	0	0	0	0	0	0	0	0	0
Propionibacteriaceae_unclassified	0	0	0	0	0	0.01244	0.03171	0	0	0	0	0	0	0	0	0	0	0	0	0	0	0	0	0	0	0	0	0	0
Bifidobacterium	0	0	0	0	0.02554	0	0	0	0	0	0	0	0	0	0	0	0	0	0	0	0	0	0	0	0	0	0	0	0
Collinsella	0.29754	0.50971	0.1017	0.05379	0.23065	0.28397	0.10027	0.61844	0.03302	0.12741	0.8056	0.22081	0.3079	0.27882	0.66475	0.06215	0.071	0.10254	0.18561	0.02815	0.13089	0	0.48881	0.47989	0.45141	0.707	0.66501	0.10702	0.39339
Coriobacteriaceae_noname	0	0.11185	0.01538	0	0.12792	0.11186	0.16693	0.2345	0.0725	0.23419	0.30412	0.28095	0.16043	0.01566	0.27721	0.06797	0.0107	0.38669	0.10027	0.01489	0.25579	0	0.40874	0.15015	0.59347	0.20891	0.59555	0.13276	0.49589
Olsenella	0.12837	0.12309	0.03784	0.02279	0.07061	0.10539	0.01763	0.15123	0.02059	0.06294	0.24451	0.03878	0.08129	0.11948	0.16791	0.0145	0.02333	0.05913	0.104	0.00434	0.03253	0	0.14253	0.18704	0.10333	0.36574	0.33127	0.03603	0.07576
Bacteroides	4.79261	36.2239	8.59576	5.59141	34.294	20.5284	19.7297	42.411	4.68988	25.8828	40.5048	24.2212	31.485	37.7011	26.8696	16.3237	2.45624	17.2603	20.074	2.59272	15.2733	2.13187	49.9274	45.6756	54.6099	37.645	32.7786	14.5992	35.9905
Barnesiella	0	0	0	0	0	0	0	0	0	0	0	0	0	0	0.00866	0	0	0	0	0	0	0	0	0	0.00215	0	0	0	0
Coprobacter	0	0	0	0	0	0	0	0	0	0	0	0	0	0	0	0	0	0	0	0	0	0	0	0	0.0004	0	0	0	0
Dysgonomonas	0	0	0	0	0	0	0	0	0	0	0	0	0	0	0	0	0	0.04387	0	0.00311	0	0	0	0	0	0	0	0	0
Odoribacter	0.00765	0.05959	0.02152	0.00767	0.05545	0.03972	0.01217	0.0753	0.00349	0.01499	0.14997	0.03116	0.023	0.17158	0.16934	0.02106	0.00627	0.03515	0.07585	0	0.00419	0	0.04567	0.18475	0.05444	0.16433	0.11294	0.03004	0.11153
Parabacteroides	0.05531	0.77078	0.06559	0.03021	0.5185	0.16268	0.06223	0.49873	0.03055	0.14932	0.3895	0.06764	0.30663	0.61286	0.59688	0.0721	0.02303	0.18228	0.19635	0.00475	0.04195	0	0.24017	0.37015	0.40832	0.83787	0.41414	0.09026	0.42137
Alloprevotella	0	0	0	0	0	0	0	0	0	0	0	0	0	0.00464	0	0	0	0	0	0	0	0	0	0	0	0	0	0	0
Prevotella	0	0	0	0	0	0	0	0	0	0	0	0	0	0.00497	0	0	0	0	0	0	0	0	0	0	0	0	0	0	0
Alistipes	0.11735	0.59219	0.06276	0.19387	0.72309	0.39676	0.19778	1.027	0.04008	0.20883	1.15634	0.28124	0.40281	0.38557	0.93688	0.13867	0.05854	0.18286	0.19214	0.00391	0.08808	0	0.79024	1.27187	1.12002	1.35098	0.67521	0.18887	0.41171
Myroides	0	0.00261	0	0	0	0	0	0	0	0	0	0	0	0	0	0	0.23963	0.01821	0	0.00683	0	0	0	0	0	0	0	0.04386	0
Riemerella	0	0	0	0	0	0	0	0	0.00285	0	0	0	0	0	0	0	0.02668	0.00665	0	0	0	0	0	0	0	0	0	0	0
Sphingobacterium	0	0	0	0	0	0	0	0	0.00261	0	0	0	0	0	0	0	0.66534	0.06288	0	0.00257	0	0	0	0	0	0	0	0	0
Chlamydia	32.8637	0	1.087	24.8266	1.83583	0	0	0	0	0	0	0	2.93494	5.67164	0	1.61374	0	0	0	0	0	0	0	0	0	0	2.32794	25.0664	0
Mucispirillum	0	0.10084	0.30959	0.0265	0.18268	0.75899	0.09397	1.54277	0.04299	0.33481	0.83532	0.05863	1.25554	1.07487	0.04155	0.09831	0.04529	0.04688	0.24262	0.00923	0.22553	0	0.08968	0.37613	2.78441	1.66469	1.12821	0.10242	1.00003
Deinococcus	0	0	0	0	0	0	0	0	0	0	0	0	0	0	0	0.00385	0	0	0	0	0	0	0	0	0	0	0	0	0
Thermus	0	0	0	0	0	0	0	0	0	0	0	0	0	0	0	0	0	0	0	0	0	0	0	0	0	0	0	0	0.02627
Bacillus	0	0	0.00403	0	0	0	0	0	0.00068	0	0	0	0	0	0	0	0.00794	0	0	0.00217	0	0	0	0	0	0	0	0	0
Macrococcus	0	0	0	0	0	0	0	0	0	0	0	0	0	0	0	0	0.00215	0	0	0	0	0	0	0	0	0	0	0	0
Salinicoccus	0	0	0	0	0	0	0	0	0.00539	0	0	0	0	0	0	0	0	0	0	0	0	0	0	0	0	0	0	0	0
Staphylococcus	5.4041	0.36024	0.14852	0.14456	0.08284	0.11602	0.15016	0.04256	0.30783	0.16439	0.03469	0.0718	0.15534	0.09752	0.30544	0.04704	0.51899	0.05129	0.00629	0.16908	0.04078	0.1162	0.00064	0.00475	0	0.00107	0.91827	0.17422	0.55819
Aerococcus	0.04628	0.20956	0.07197	0	0.05722	0.10737	0.233	0.05727	0.13161	0.28185	0.06498	0.18008	0.10065	0.06069	0.1982	0.01253	0.32063	0.02358	0	0.06545	0.0118	0.03241	0.0888	0	0	0	0	0.00783	0.06113
Enterococcus	1.09698	8.03975	12.8465	3.1145	4.9084	1.34252	11.8546	0.29333	16.9467	4.56854	0.22283	12.432	9.52463	6.36685	1.67174	4.83536	9.8318	12.7374	0.62132	6.53723	24.9626	6.38242	7.87029	2.44444	11.5055	4.99561	6.99799	3.70152	5.55991
Tetragenococcus	0.16978	0	0	0	0	0	0	0	0	0	0	0	0	0	0	0	0	0	0	0	0	0	0	0	0	0	0	0	0
Lactobacillus	2.87302	11.5976	15.4083	2.60298	17.8143	47.6428	2.02981	12.3699	43.1004	40.1584	13.3058	1.56907	8.79354	7.57163	21.2251	60.8596	33.2259	40.4921	32.1387	65.7616	19.0878	66.7133	14.5796	1.02491	4.00503	3.20546	2.36951	2.40462	10.3905
Lactococcus	0	0	0	0	0	0	0	0	0	0	0	0	0	0	0	0	0.00033	0	0	0	0.00535	0	0	0	0	0	0	0	0
Streptococcus	0	0.07885	0.12185	0.09871	0.03163	0.0257	0.2682	0	1.94894	0.01291	0	0.21382	0.02338	0.01292	0.0485	0.02332	0.03975	0.06228	0	0.15803	0.0155	0.11918	0	0.00991	0.06686	0	0.03754	0.07815	2.6444
Butyricicoccus	0.00325	0.13987	0.0275	0	0.21812	0.06225	0	0.13865	0.00189	0.30473	0.1647	0.00359	0.04459	0.00318	0.0958	0.03528	0.04437	0	0.00839	0.06368	0.01351	0.03794	0.07112	0.01187	0.30836	0.00648	0.36254	0.05237	0.00576
Clostridium	0	0	0.03072	0	0	0	0.02167	0	0.00684	0.00074	0	0	0.00051	0	0	0	0.0317	0	0	0.02668	0.00205	0	0.00366	0	0	0	0	0	0
Flavonifractor	0	0.01578	0.00641	0.00151	0.01204	0.00529	0.0085	0.0155	0.00035	0.00842	0.01325	0.01206	0.02474	0.02373	0.0201	0.00402	0.00095	0.00602	0.00904	0	0.00042	0	0.03147	0.01888	0.02013	0.04879	0.02301	0	0.01433
Pseudoflavonifractor	0.11062	0.48471	0.09745	0.09836	0.41539	0.22093	0.19898	0.4721	0.05759	0.48727	0.59762	0.29416	0.53534	0.41405	0.60757	0.11784	0.08493	0.18542	0.40738	0.01232	0.16563	0	0.68391	1.03061	0.87292	0.77818	0.53812	0.16865	0.30051
Eubacterium	0	0	0	0	0.03895	0	0	0	0	0	0	0	0	0	0	0	0	0	0	0	0	0	0	0	0	0	0	0	0
Blautia	3.20543	10.2881	4.20001	1.02425	9.17555	11.0641	5.36691	19.4482	2.63973	7.14412	21.8866	7.53511	12.5216	13.515	24.2463	3.31136	3.69966	6.79142	13.6335	0.97669	3.9724	0.6945	13.7721	23.6353	8.43534	27.4952	21.0704	6.2089	14.8529
Butyrivibrio	0.01244	0.02	0	0.01248	0.01329	0.04808	0.01021	0.0442	0	0.0121	0.08387	0	0.03712	0.01268	0.07892	0.00442	0	0.00655	0.02246	0	0.00351	0	0.06704	0.04133	0.03654	0.0811	0.03158	0.04934	0.05198
Dorea	0.0055	0.00882	0.00637	0.00545	0.03118	0.05109	0.01817	0.09952	0.00385	0.02335	0.10791	0.01745	0.03381	0.04656	0.09344	0.00909	0.00902	0.01194	0.03657	0	0.00494	0	0.03595	0.06057	0.00806	0.02146	0.05982	0	0.01951
Lachnospiraceae_noname	0.04865	0.61988	0.21053	0.03779	0.52657	0.38543	0.09371	0.81586	0.16772	0.23693	0.68568	0.17581	0.34916	0.52069	0.70885	0.22776	0.13536	0.23262	0.45656	0.06541	0.14157	0	0.31805	0.70547	0.15594	1.03193	0.82171	0.22391	0.41493
Roseburia	0	0	0	0	0.00151	0	0	0	0	0.00614	0	0	0	0.00918	0	0	0	0	0	0	0	0	0.00695	0	0	0	0	0	0
Oscillibacter	0.16123	0.45396	0.10693	0.17373	0.44735	0.25304	0.13123	0.5791	0.05616	0.37018	0.68661	0.2075	0.59644	0.29485	0.87057	0.16177	0.09996	0.27898	0.75187	0.01037	0.08983	0	0.60142	0.77368	0.62229	1.44914	0.79901	0.14573	0.38904
Peptostreptococcaceae_noname	1.20893	1.05702	3.24798	0.2958	0.79426	1.41819	0.99738	0.88886	2.4893	2.58646	0.51404	0.82609	1.77042	4.02103	0.65299	0.35537	11.9575	0.0753	0.06882	1.5498	0.87197	2.41487	0.08804	0.7599	0.16794	0.33548	0.10887	0.34017	0.57342
Anaerotruncus	0	0.10337	0.01179	0.01698	0.10562	0.03758	0.01491	0.03082	0.00395	0.05275	0.05966	0	0.04261	0.03963	0	0.01787	0	0.04008	0	0	0.00543	0	0.03065	0.0165	0.03898	0.07103	0.02522	0.01731	0.01581
Faecalibacterium	0.0267	0.09971	0.0263	0.05148	0.15404	0.07157	0.03696	0.08118	0.0128	0.0579	0.08226	0.05416	0.06467	0.17544	0.13348	0.03778	0.00996	0.07269	0.05775	0.00294	0.03962	0	0.06792	0.09725	0.02686	0.08493	0.39894	0.06874	0.1427
Ruminococcaceae_noname	0.06433	0.31902	0.01512	0.20921	0.39286	0.58317	0.36095	1.2908	0.02258	0.23759	1.49819	0.44571	0.24735	0.43275	0.14678	0.01519	0.02165	0.05177	0.04421	0	0.00988	0	0.22586	0.67059	0.80603	0.21035	0.17244	0.08795	0.01909
Subdoligranulum	0.71742	3.66261	0.61803	0.81518	3.55707	1.92054	0.77783	3.40478	0.35155	2.17503	3.47769	0.91361	1.82174	3.32772	2.72001	0.92011	0.56433	1.04695	2.11453	0.19072	0.44099	0.04282	3.35539	3.12474	2.08477	4.90494	3.92844	0.92196	2.02276
Halobacteroidaceae_unclassified	0	0	0.01666	0	0	0	0	0	0	0	0	0	0	0	0	0	0	0	0	0	0	0	0	0	0	0	0	0	0
Erysipelotrichaceae_noname	0.21123	2.13737	1.06652	0.21062	0.94527	1.70394	0.44627	3.8754	0.3049	2.00443	5.03837	0.63128	4.65937	2.2101	5.21545	0.70541	0.46955	0.59983	1.22428	0.12336	2.41641	0.07445	3.87145	5.56646	8.42122	4.39818	5.31521	1.32884	4.57575
Turicibacter	0.10782	0.036	0.12727	0.00062	0.14236	0.02869	0.00906	0.01126	0.03757	0.11001	0	0.01023	0.03595	0.13667	0.01315	0	0.20783	0	0	0.05779	0.01091	0.01966	0	0.00101	0	0.00159	0	0.00781	0.00253
Acidaminococcus	0	0	0	0	0	0	0.00026	0	0	0	0	0	0	0	0	0.00112	0	0.00165	0	0	0	0	0	0	0	0	0	0	0
Megamonas	0.04816	0.77633	2.26034	0.01528	1.64623	5.04201	29.841	3.00189	1.58331	2.59195	1.47861	24.7942	3.89587	1.08982	2.86347	3.16159	0.50622	10.5901	18.1332	7.95443	27.9455	8.34668	0.92342	1.30405	0.1461	1.5922	1.0956	1.18405	3.83579
Megasphaera	0.02956	0	0.28788	0	0	0.75308	0.41995	1.27288	0.42641	0.63224	1.54085	0.54445	1.17238	0	2.19307	0.63594	0.09433	1.43024	3.72186	0.09046	0.30883	0	0	0.91877	0.19813	0.295	1.2286	0.34274	1.36269
Mitsuokella	0	0	0	0	0	0.00941	0	0	0	0	0	0	0	0	0	0	0	0	0	0	0	0	0	0	0	0	0	0	0
Fusobacterium	0	0.00457	0.35904	0.01263	0.00841	0.01295	0.19576	0.00512	0.00328	0.05061	0	0.10694	0.03186	0.01018	0.01189	0.0439	0.51823	0	0.01172	1.99929	0.04564	2.42958	0.01166	0.03264	0.0775	0.03012	0.08915	0.41051	0.02547
Leptotrichiaceae_unclassified	0	0	0	0	0	0.00774	0.12377	0	0	0.01511	0	0.06939	0.00448	0	0	0.02346	0	0.00317	0	0	0.01865	0	0.01388	0.00517	0.01763	0	0.03049	0	0
Bartonella	0	0	0	0	0.03162	0	0	0	0	0	0	0	0	0	0	0	0	0.03118	0	0	0	0	0	0	0	0	0	0	0
Paracoccus	0	0	0	0	0	0	0	0	0	0	0	0	0	0	0	0	0.00126	0	0	0	0	0	0	0	0	0	0	0	0
Achromobacter	0	0	0	0	0	0	0	0	0	0	0	0	0	0	0	0	0.00284	0	0	0	0	0	0	0	0	0	0	0	0
Alcaligenes	0	0	0	0	0	0	0	0	0	0	0	0	0	0	0	0	0.00845	0	0	0	0	0	0	0	0	0	0	0	0
Pusillimonas	0	0	0	0	0	0	0	0	0	0	0	0	0	0	0	0	0.00477	0	0	0	0	0	0	0	0	0	0	0	0
Oxalobacter	0	0.01271	0	0	0.01305	0	0.00074	0	0	0	0	0.00418	0	0.01229	0.00685	0.00054	0	0	0	0	0	0	0.00713	0.01866	0	0.04358	0.00198	0	0.01174
Sutterellaceae_unclassified	0.19121	0.27092	0.38533	0.03186	0.25086	0.22607	0.11445	0.21824	0.06066	0.49928	0.10303	0.19408	0.5005	0.37799	0.31997	0.38186	0.02957	0.1169	0.21305	0.05542	0.28516	0	0.01898	0.31521	0.77951	0.56683	1.09178	0.38198	0.6455
Bilophila	0	0	0	0	0	0	0	0	0	0	0	0	0	0.00067	0	0	0	0	0	0	0	0	0	0	0	0	0	0	0
Desulfovibrio	0.20401	1.16592	0.17958	0.2736	1.59658	0.15419	0.20587	0.38457	0.06271	0.88641	0.42389	0.34943	0.98533	0.46741	1.35519	0.19887	0.0567	0.24253	0.36118	0	0.02079	0	0.51696	0.94603	0.42859	2.2621	1.18987	0.19601	0.60167
Lawsonia	0	0.03869	0	0	0.03171	0.00287	0	0.01472	0	0	0.00427	0	0	0	0.47238	0.03966	0.02404	0.2156	0.02778	0	0	0	0	1.88545	0	0	0	0.08909	0.28335
Arcobacter	0	0	0	0	0	0	0	0	0	0	0	0	0	0	0	0	0	0.02359	0	0.00476	0	0	0	0	0	0	0	0	0
Campylobacter	0.05675	4.00523	0.00216	0.21457	13.9182	0.01013	1.82429	0.00067	0.01826	0.68429	0	0.56813	0	2.27864	0.11219	0	0	0.02142	0	0.01951	0.03129	0	0	1.43756	0	0	0.06733	0	3.25796
Helicobacter	0	0	0.10103	0.37047	0	0.12311	0.01918	0.04072	0.13047	0.63146	0	0.00941	0.02759	0	0.08638	0.02964	0	0.0621	0.81721	0	0	0	0	0.09039	0	0.61688	2.70426	0.09056	0
Succinatimonas	0.02425	0.70878	0.23624	0.11901	1.11913	0.4051	0.26969	0.65974	0.06236	0.31874	0.43913	0.27776	0.69367	0.49951	0.81673	0.39133	0.03269	0.32917	0.52361	0.02445	0.25133	0	0.25099	0.97317	0.50122	1.59025	1.70477	0.29379	0.97747
Rheinheimera	0	0	0	0	0	0	0	0	0	0	0	0	0	0	0	0	0	0.00074	0	0	0	0	0	0	0	0	0	0	0
Enterobacter	0	0	0	0	0	0	0	0	0	0.39863	0	0	0	0.01523	0	0	0	0	0	0	0	0	0	0	0	0	0	0	0
Escherichia	0.45516	1.23771	0.07673	0.78801	0.18736	0.41134	0.37934	0.02502	3.43169	0.6394	0.01834	0.44405	0.11209	1.66516	0.51233	0.44019	1.85232	0.09398	0.0579	3.3575	0.04243	3.3156	0.14459	0.09359	0.06926	0.04897	1.2979	0	0.07557
Klebsiella	0	0	0	0	0	0	0	0	0	0.02576	0	0	0	0	0	0	0	0	0	0	0	0	0	0	0	0	0	0	0
Proteus	0	0	0	0.03372	0	0	0	0	0.00433	0	0	0	0	0	0	0	0	0	0	0	0	0	0	0	0	0	0	0	0
Providencia	0	0	0	0	0	0	0	0	0	0	0	0	0	0	0	0	0.00421	0	0	0	0	0	0	0	0	0	0	0	0
Actinobacillus	0.03529	0.29335	0.64314	0.18881	0	0	0.32768	0	0.22957	0.00555	0	0.32357	0.15317	0	0	0.08101	0.65115	0.03605	0	0.04238	0.03221	0.03874	0	0	0	0	0	0.08982	0.05366
Gallibacterium	1.71075	10.7738	44.6086	18.8829	0.12445	1.06097	21.9118	0.10242	19.8168	2.48346	0.0445	20.4495	9.61866	1.30468	0.01768	3.16191	30.0728	4.47715	0.26819	7.69977	2.63054	7.03432	0.04083	0.10931	0.07143	0.3405	0.41966	4.8302	7.1635
Pasteurella	0	0	0	0	0	0	0	0	0	0	0	0	0	0	0	0	0	0	0	0	0	0	0	0	0	0	0	0	0.02273
Acinetobacter	0	1.02943	0	0	0	0	0.0057	0	0	0	0	0	0	0	0	0	0.07134	0.18211	0	0.03459	0	0	0	0	0	0	0	0	0
Psychrobacter	0	0	0	0	0	0	0	0	0	0	0	0	0	0	0	0	0.04591	0	0	0.00046	0	0	0	0	0	0	0	0	0
Pseudomonas	0	0.05422	0	0.0349	0	0	0	0	0.00763	0	0	0	0	0	0	0	0.3586	0.12437	0	0.0636	0	0	0	0	0	0	0	0.16721	0
Vibrio	0	0	0	0	0	0	0	0	0	0	0	0	0	0	0.00706	0	0	0	0	0	0	0	0	0	0	0	0	0	0
Acholeplasma	0	0	0	0	0	0	0	0	0	0	0	0	0	0	0	0	0	0.00535	0	0	0	0	0	0	0	0	0	0	0
T4likevirus	0	0	0	0	0.28709	0	0	0	0	0	0	0	0	0	0	0	0	0	0	0	0	0	0	0	0	0	0	0	0
Lambdalikevirus	0	0	0	0	0	0	0	0	0	0	0	0	0	0	0	0	0	0	0	0	0	0	0	0	0	0.46708	0	0	0
T5likevirus	0	0	0	0	0	0	0	0	0	0	0	0	0	0	0	0	0	0	0	0	0	0	0	0	0	0	0.08772	0	0
Influenzavirus_A	0	0	0	0	0.04503	0	0	0	0	0	0	0	0	0	0	0	0	0	0	0	0	0	0	0	0	0	0	0	0
Alpharetrovirus	0	0.06767	0	0	0	0.02564	0	0	0.01428	0.02341	0	0.02212	0	0	0.08143	0.0057	0.0267	0	0.00966	0.02976	0	0	0	0.01748	0	0	0	0	0.03518
Gammaretrovirus	0	0	0	0	0	0	0	0	0	0	0	0	0	0	0	0	0.00953	0	0	0	0	0	0	0	0	0	0	0	0
Retroviridae_noname	43.3342	0.54006	1.91537	39.3665	2.80456	0.08116	0.1896	0.0373	0.09972	0.43917	0	0.13238	3.6659	6.91238	0.2398	0.36541	0.15096	0.05531	0	0.08908	0.01779	0	0	0	0	0.05476	1.94577	35.4354	0.07019

## Sheet: Table S2
Table S2 The relative abundance of bacterial species in chicken gut (%).
Species	Fat-01	Fat-02	Fat-03	Fat-04	Fat-05	Fat-06	Fat-07	Fat-08	Fat-09	Fat-10	Fat-11	Fat-12	Fat-13	Fat-14	Lean-01	Lean-02	Lean-03	Lean-04	Lean-05	Lean-06	Lean-07	Lean-08	Lean-09	Lean-10	Lean-11	Lean-12	Lean-13	Lean-14	Lean-15
Methanobrevibacter_smithii	0	0	0	0	0	0.01605	0.00482	0.02098	0.00149	0.01541	0.00939	0.00063	0.00178	0	0.00825	0.00635	0	0.00307	0.01988	0	0	0	0	0.0342	0	0	0.01128	0	0
Methanobrevibacter_unclassified	0.11317	0.54062	0.20549	0	0.00567	2.15679	0.69365	3.69746	0.41485	1.44266	3.01773	0.88149	0.75525	0.00444	2.10473	0.91323	0.01344	0.76499	3.06228	0	0	0	0.16797	3.10928	0	0.0263	4.02633	0.02021	0
Brevibacterium_linens	0	0	0	0	0	0	0	0	0	0	0	0	0	0	0	0	0.00126	0	0	0	0	0	0	0	0	0	0	0	0
Brevibacterium_unclassified	0	0	0	0	0	0	0	0	0	0	0	0	0	0	0	0	0	0	0	0	0	0	0	0	0	0	0	0.02534	0
Corynebacterium_ammoniagenes	0	0.00891	0	0	0	0	0	0	0	0	0	0	0	0	0	0	0.01623	0	0	0	0	0	0	0	0	0	0	0	0
Corynebacterium_casei	0.03309	0	0.00314	0	0	0.00083	0.00132	0	0.02326	0.09193	0	0.00522	0.01045	0	0	0.00112	0.07067	0	0	0.00845	0	0	0	0	0	0	0	0	0
Corynebacterium_crenatum	0.01897	0	0	0	0	0	0	0	0.00832	0	0	0	0.02745	0.01875	0	0	0	0	0	0	0	0.05549	0	0.01528	0	0	0	0.01824	0.01537
Corynebacterium_glutamicum	0.00917	0.2087	0	0.00063	0	0	0	0	0	0.03184	0	0	0.00308	0.00242	0.0054	0	0.05815	0.00093	0	0.00582	0	0	0	0	0	0	0	0	0
Brachybacterium_muris	0	0	0	0	0	0	0	0	0	0	0	0	0	0	0	0	0.00314	0	0	0	0	0	0	0	0	0	0	0	0
Brachybacterium_unclassified	0	0.00849	0	0	0	0	0.00095	0	0.00917	0	0	0	0	0	0	0	0.05053	0.01139	0	0.01293	0	0	0	0	0	0	0	0	0
Dietzia_unclassified	0	0	0	0	0	0	0	0	0	0	0	0	0	0	0	0	0.00617	0	0	0.0045	0	0	0	0	0	0	0	0	0
Leucobacter_unclassified	0	0	0	0	0	0	0	0	0	0.01204	0	0	0	0	0	0	0.00933	0	0	0	0	0	0	0	0	0	0	0	0
Arthrobacter_arilaitensis	0	0.00625	0	0	0	0	0	0	0	0	0	0	0	0	0	0	0.17279	0	0	0	0	0	0	0	0	0	0	0	0
Kocuria_atrinae	0	0	0	0	0	0.0006	0	0	0.01718	0.0395	0	0	0	0	0	0	0.00236	0	0	0	0	0	0	0	0	0	0	0	0
Kocuria_unclassified	0	0	0.00646	0	0	0.00939	0.00222	0	0	0	0.00531	0	0	0	0	0	0	0.01036	0	0.00716	0.00292	0	0	0	0	0	0	0	0
Rothia_unclassified	0	0.02085	0.01549	0	0	0.00203	0.02697	0	0.01185	0.01023	0	0.02914	0	0.00637	0	0	0.00212	0	0	0.00736	0.00175	0	0	0	0	0	0	0	0.02052
Yaniella_halotolerans	0	0	0	0	0	0	0	0	0.00012	0	0	0	0	0	0	0	0.04869	0.00058	0	0.0053	0	0	0	0	0	0	0	0	0
Bifidobacterium_adolescentis	0	0	0	0	0.02554	0	0	0	0	0	0	0	0	0	0	0	0	0	0	0	0	0	0	0	0	0	0	0	0
Collinsella_unclassified	0.29754	0.50971	0.1017	0.05379	0.23065	0.28397	0.10027	0.61844	0.03302	0.12741	0.8056	0.22081	0.3079	0.27882	0.66475	0.06215	0.071	0.10254	0.18561	0.02815	0.13089	0	0.48881	0.47989	0.45141	0.707	0.66501	0.10702	0.39339
Coriobacteriaceae_bacterium_phI	0	0.11185	0.01538	0	0.12792	0.11186	0.16693	0.2345	0.0725	0.23419	0.30412	0.28095	0.16043	0.01566	0.27721	0.06797	0.0107	0.38669	0.10027	0.01489	0.25579	0	0.40874	0.15015	0.59347	0.20891	0.59555	0.13276	0.49589
Olsenella_unclassified	0.12837	0.12309	0.03784	0.02279	0.07061	0.10539	0.01763	0.15123	0.02059	0.06294	0.24451	0.03878	0.08129	0.11948	0.16791	0.0145	0.02333	0.05913	0.104	0.00434	0.03253	0	0.14253	0.18704	0.10333	0.36574	0.33127	0.03603	0.07576
Bacteroides_barnesiae	3.35999	22.2797	4.99252	4.09207	19.4628	12.7026	14.6579	27.0354	3.18223	15.4634	26.8144	18.2686	16.9812	25.7099	17.7317	10.3694	1.05104	10.3485	11.7137	1.25256	5.72501	0.98109	24.1803	33.1364	33.8353	23.5943	24.8827	10.4238	24.1574
Bacteroides_coprocola	0.28526	1.2466	0.55693	0.28358	1.32983	0.86872	1.90391	1.54788	0.21093	0.20463	1.32622	2.1397	2.01775	1.90705	1.93444	1.50173	0.30819	1.49243	0.6192	0.6059	3.0967	0.51271	6.15624	3.46303	2.78188	0.8278	0.58159	2.03137	1.87328
Bacteroides_coprophilus	0.31808	0.80251	0.81708	0.14975	0.51027	2.50198	2.03165	4.82623	0.38765	4.26482	4.32988	2.45306	5.90599	2.0869	1.92712	2.20139	0.38701	1.43845	1.66837	0.34996	4.28201	0.31611	10.6877	6.17507	14.2081	1.92443	1.14616	1.04276	2.47027
Bacteroides_dorei	0	0	0	0	0	0	0	0	0	0	0	0	0	0.03121	0	0	0	0	0	0	0	0	0.01126	0	0	0	0	0	0
Bacteroides_ovatus	0	0	0	0	0	0	0	0	0	0	0	0	0	0.01612	0	0	0	0	0	0	0	0	0.00122	0	0	0	0	0	0
Bacteroides_plebeius	0.12168	4.69708	0.93666	0.02788	5.99566	1.3623	0.66064	2.36967	0.29786	3.68617	1.81562	0.75502	3.0335	1.49081	3.00509	0.61149	0.11713	1.37501	1.08709	0.27577	1.05499	0.24715	3.31218	1.3858	1.39956	0.55066	1.64056	0.7323	2.59276
Bacteroides_propionicifaciens	0	0	0	0	0	0	0	0	0	0	0	0	0	0	0	0	0	0	0	0.00342	0	0	0	0	0	0	0	0	0
Bacteroides_salanitronis	0.70759	7.19796	1.29257	1.03814	6.9896	3.09273	0.47563	6.63177	0.61122	2.26383	6.21872	0.6048	3.54652	6.38451	2.27126	1.63971	0.59286	2.60588	4.98565	0.10512	1.11455	0.07481	5.55413	1.51524	2.38503	10.7478	4.52757	0.36894	4.89683
Bacteroides_uniformis	0	0	0	0	0	0	0	0	0	0	0	0	0	0.06698	0	0	0	0	0	0	0	0	0.02208	0	0	0	0	0	0
Bacteroides_vulgatus	0	0	0	0	0.00589	0	0	0	0	0	0	0	0	0.0077	0	0	0	0	0	0	0	0	0.0023	0	0	0	0	0	0
Barnesiella_intestinihominis	0	0	0	0	0	0	0	0	0	0	0	0	0	0	0.00866	0	0	0	0	0	0	0	0	0	0.00215	0	0	0	0
Coprobacter_fastidiosus	0	0	0	0	0	0	0	0	0	0	0	0	0	0	0	0	0	0	0	0	0	0	0	0	0.0004	0	0	0	0
Dysgonomonas_unclassified	0	0	0	0	0	0	0	0	0	0	0	0	0	0	0	0	0	0.04387	0	0.00311	0	0	0	0	0	0	0	0	0
Odoribacter_unclassified	0.00765	0.05959	0.02152	0.00767	0.05545	0.03972	0.01217	0.0753	0.00349	0.01499	0.14997	0.03116	0.023	0.17158	0.16934	0.02106	0.00627	0.03515	0.07585	0	0.00419	0	0.04567	0.18475	0.05444	0.16433	0.11294	0.03004	0.11153
Parabacteroides_merdae	0	0	0	0	0	0	0	0	0	0	0	0	0	0.00068	0	0	0	0	0	0	0	0	0	0	0	0	0	0	0
Parabacteroides_unclassified	0.05531	0.77078	0.06559	0.03021	0.5185	0.16268	0.06223	0.49873	0.03055	0.14932	0.3895	0.06764	0.30663	0.61218	0.59688	0.0721	0.02303	0.18228	0.19635	0.00475	0.04195	0	0.24017	0.37015	0.40832	0.83787	0.41414	0.09026	0.42137
Alloprevotella_unclassified	0	0	0	0	0	0	0	0	0	0	0	0	0	0.00464	0	0	0	0	0	0	0	0	0	0	0	0	0	0	0
Prevotella_copri	0	0	0	0	0	0	0	0	0	0	0	0	0	0.00497	0	0	0	0	0	0	0	0	0	0	0	0	0	0	0
Alistipes_senegalensis	0	0	0	0	0	0	0	0	0	0	0	0	0	0	0	0	0	0	0	0	0	0	0.00041	0	0	0	0	0	0
Alistipes_shahii	0	0	0	0	0	0	0	0	0	0	0	0	0	0.00592	0	0	0	0	0	0	0	0	0.00885	0	0.00086	0	0	0	0
Alistipes_unclassified	0.11735	0.59219	0.06276	0.19387	0.72309	0.39676	0.19778	1.027	0.04008	0.20883	1.15634	0.28124	0.40281	0.37964	0.93688	0.13867	0.05854	0.18286	0.19214	0.00391	0.08808	0	0.78099	1.27187	1.11916	1.35098	0.67521	0.18887	0.41171
Myroides_unclassified	0	0.00261	0	0	0	0	0	0	0	0	0	0	0	0	0	0	0.23963	0.01821	0	0.00683	0	0	0	0	0	0	0	0.04386	0
Riemerella_unclassified	0	0	0	0	0	0	0	0	0.00285	0	0	0	0	0	0	0	0.02668	0.00665	0	0	0	0	0	0	0	0	0	0	0
Sphingobacterium_paucimobilis	0	0	0	0	0	0	0	0	0	0	0	0	0	0	0	0	0.00183	0	0	0	0	0	0	0	0	0	0	0	0
Sphingobacterium_unclassified	0	0	0	0	0	0	0	0	0.00261	0	0	0	0	0	0	0	0.66351	0.06288	0	0.00257	0	0	0	0	0	0	0	0	0
Chlamydia_psittaci	32.8637	0	1.087	24.8266	1.83583	0	0	0	0	0	0	0	2.93494	5.67164	0	1.61374	0	0	0	0	0	0	0	0	0	0	2.32794	25.0664	0
Mucispirillum_schaedleri	0	0.10084	0.30959	0.0265	0.18268	0.75899	0.09397	1.54277	0.04299	0.33481	0.83532	0.05863	1.25554	1.07487	0.04155	0.09831	0.04529	0.04688	0.24262	0.00923	0.22553	0	0.08968	0.37613	2.78441	1.66469	1.12821	0.10242	1.00003
Deinococcus_unclassified	0	0	0	0	0	0	0	0	0	0	0	0	0	0	0	0.00385	0	0	0	0	0	0	0	0	0	0	0	0	0
Thermus_scotoductus	0	0	0	0	0	0	0	0	0	0	0	0	0	0	0	0	0	0	0	0	0	0	0	0	0	0	0	0	0.02627
Bacillus_licheniformis	0	0	0.00403	0	0	0	0	0	0.00068	0	0	0	0	0	0	0	0.00794	0	0	0.00217	0	0	0	0	0	0	0	0	0
Macrococcus_caseolyticus	0	0	0	0	0	0	0	0	0	0	0	0	0	0	0	0	0.00215	0	0	0	0	0	0	0	0	0	0	0	0
Salinicoccus_unclassified	0	0	0	0	0	0	0	0	0.00539	0	0	0	0	0	0	0	0	0	0	0	0	0	0	0	0	0	0	0	0
Staphylococcus_equorum	5.06597	0.23612	0.11425	0.08709	0.08284	0.11602	0.15016	0.04256	0.30783	0.16439	0.03469	0.0718	0.15534	0.09752	0.23232	0.04704	0.51899	0.05129	0.00629	0.16908	0.04078	0.1162	0.00064	0.00475	0	0.00107	0.19682	0.04472	0.52021
Staphylococcus_lentus	0.29548	0.04878	0	0.01163	0	0	0	0	0	0	0	0	0	0	0	0	0	0	0	0	0	0	0	0	0	0	0	0	0
Staphylococcus_xylosus	0.04266	0.07534	0.03428	0.04584	0	0	0	0	0	0	0	0	0	0	0.07313	0	0	0	0	0	0	0	0	0	0	0	0.72144	0.12949	0.03798
Aerococcus_viridans	0.04628	0.20956	0.07197	0	0.05722	0.10737	0.233	0.05727	0.13161	0.28185	0.06498	0.18008	0.10065	0.06069	0.1982	0.01253	0.32063	0.02358	0	0.06545	0.0118	0.03241	0.0888	0	0	0	0	0.00783	0.06113
Enterococcus_casseliflavus	0	0	0	0	0	0	0	0	0	0	0	0	0	0	0	0.00058	0	0	0	0	0	0	0	0	0	0	0	0	0
Enterococcus_cecorum	1.09698	8.03975	12.8405	3.1145	4.9084	1.34252	11.851	0.28113	16.4497	3.30566	0.21868	12.4269	9.51002	6.279	1.62415	4.83478	9.53815	12.7374	0.62132	6.53723	24.9626	6.38242	7.87029	2.44444	11.5055	4.99561	6.99799	3.70152	5.55991
Enterococcus_faecalis	0	0	0.00605	0	0	0	0.00362	0	0.49675	1.26223	0	0.00505	0.01462	0.08785	0.04759	0	0.29365	0	0	0	0	0	0	0	0	0	0	0	0
Enterococcus_faecium	0	0	0	0	0	0	0	0.00694	0	0	0.00415	0	0	0	0	0	0	0	0	0	0	0	0	0	0	0	0	0	0
Enterococcus_gallinarum	0	0	0	0	0	0	0	0	0.00027	0	0	0	0	0	0	0	0	0	0	0	0	0	0	0	0	0	0	0	0
Enterococcus_hirae	0	0	0	0	0	0	0	0.0029	0	0.00065	0	0	0	0	0	0	0	0	0	0	0	0	0	0	0	0	0	0	0
Enterococcus_mundtii	0	0	0	0	0	0	0	0.00235	0	0	0	0	0	0	0	0	0	0	0	0	0	0	0	0	0	0	0	0	0
Tetragenococcus_halophilus	0.16978	0	0	0	0	0	0	0	0	0	0	0	0	0	0	0	0	0	0	0	0	0	0	0	0	0	0	0	0
Lactobacillus_amylovorus	0.0771	0.10669	0.39277	0.06589	0.11696	9.25061	0.0047	0.60037	1.22447	0.67592	0.97316	0.00768	0.04173	0.14252	0.2445	2.48229	2.70613	1.44524	0.7576	0.55256	0.02825	0.43039	0.55201	0	0.00637	0.04681	0.02204	0	0.004
Lactobacillus_crispatus	0.45996	1.16677	4.27266	1.1757	1.43793	7.31217	0.36405	3.00095	12.2056	12.1229	3.00339	0.27391	2.32163	1.08733	2.23926	23.9462	6.3175	4.51811	11.8336	13.4879	1.88091	12.7175	2.48763	0.09302	2.04473	0.46369	0.25598	0.67969	6.32237
Lactobacillus_delbrueckii	0	0	0.00232	0	0	0	0.01848	0	0	0	0	0.02607	0	0	0	0	0.09949	0.06892	0	0	0.02683	0	0	0	0	0	0	0	0
Lactobacillus_gigeriorum	0.22159	0.01234	0	0	0.11487	0	0.03991	0	0.04793	0	0	0.0185	0	0.0748	0	0	0	0	0	0	0	0	0.02344	0	0	0	0.00103	0	0
Lactobacillus_helveticus	0.61698	0.87396	3.59822	0.10074	0.99824	14.6228	0.03383	3.57863	15.2153	10.3083	3.30162	0.03106	0.75906	2.4643	0.79489	18.0288	14.3832	8.90343	10.1296	14.3448	2.22787	15.1608	5.30483	0.05315	0	0.06082	0.1317	0.01277	0.02807
Lactobacillus_ingluviei	0.34943	0.55023	0.38873	0.12383	1.38589	0.37074	0.18136	0.10049	0.84385	0.7684	0.12474	0.1432	1.12426	0.16078	1.44707	0.2621	0.54625	0.05838	0.67888	0.40195	0.4399	0.26847	0.07541	0.18167	0.30078	0.14769	0.15909	0.31323	0.86029
Lactobacillus_johnsonii	0.1992	2.32646	0.92271	0.26686	3.10287	3.79727	0.18686	0.91975	3.42525	6.45568	0.77833	0.13308	0.70619	0.82925	5.96699	1.22554	2.73262	1.74626	2.21256	1.51945	0.70153	1.51246	0.59251	0.04558	0.14326	0.01459	0.16972	0.22556	0.11464
Lactobacillus_oris	0	0.00316	0.00131	0	0.01297	0.08516	0	0.01776	0.13023	0.01552	0.03216	0	0	0	0.01424	0.04578	0.11896	0.02468	0.15228	0.0412	0.01881	0.00191	0.02468	0	0	0.0008	0.00548	0	0.01142
Lactobacillus_reuteri	0.06804	0.2531	0.19115	0.1646	0.34038	1.01333	0.06072	0.27508	0.62602	0.26976	0.35022	0.03648	0.0747	0.24222	0.57756	1.58109	0.45323	0.39617	0.15884	0.75835	0.18207	0.72966	0.93315	0.02735	0.02985	0.13386	0.32903	0	0.42793
Lactobacillus_saerimneri	0.00183	0.03864	0.02253	0.00922	0.11653	0.12261	0.00772	0.079	0.10545	0.09704	0.09093	0.0021	0.06949	0.00288	0.01617	0.0301	0.05671	0.03173	0.08706	0.04496	0.03179	0.01363	0.06195	0	0.00906	0	0	0.00561	0.04728
Lactobacillus_salivarius	0.51415	5.33994	5.33142	0.54334	9.37201	7.20334	1.11652	1.53328	8.04628	9.21123	1.31226	0.87223	3.51063	1.65796	9.15176	10.3914	4.14293	19.064	2.73349	34.0205	13.3733	35.3269	1.25742	0.58304	1.41363	2.15205	0.71925	1.14553	2.38079
Lactobacillus_vaginalis	0.36474	0.92634	0.28446	0.15278	0.81561	3.86475	0.01568	2.26465	1.23008	0.23361	3.33903	0.02476	0.18585	0.9096	0.7727	2.86623	1.66888	4.23524	3.3948	0.58996	0.17656	0.55167	3.26661	0.04111	0.05736	0.18514	0.57621	0.02224	0.19368
Lactococcus_lactis	0	0	0	0	0	0	0	0	0	0	0	0	0	0	0	0	0.00033	0	0	0	0.00535	0	0	0	0	0	0	0	0
Streptococcus_gallolyticus	0	0.03715	0.00073	0.09871	0	0	0.24457	0	1.87789	0	0	0.19848	0.00794	0.00654	0	0	0	0	0	0	0	0	0	0.00387	0.02734	0	0.00222	0.07815	2.6444
Streptococcus_lutetiensis	0	0.00236	0.00192	0	0.00078	0	0	0	0	0	0	0	0.00109	0	0.00094	0	0	0	0	0	0	0	0	0	0.00055	0	0	0	0
Streptococcus_macedonicus	0	0.03605	0	0	0.03085	0	0	0	0.00551	0	0	0.00139	0.01434	0.00638	0.04262	0	0	0	0	0	0	0	0	0.00604	0.03306	0	0.03279	0	0
Streptococcus_pasteurianus	0	0.00329	0	0	0	0	0	0	0.00052	0	0	0	0	0	0.00494	0	0	0	0	0	0	0	0	0	0.00591	0	0.00254	0	0
Streptococcus_suis	0	0	0.11921	0	0	0.0257	0.02362	0	0.06502	0.01291	0	0.01395	0	0	0	0.02332	0.03975	0.06228	0	0.15803	0.0155	0.11918	0	0	0	0	0	0	0
Butyricicoccus_pullicaecorum	0.00325	0.13987	0.0275	0	0.21812	0.06225	0	0.13865	0.00189	0.30473	0.1647	0.00359	0.04459	0.00318	0.0958	0.03528	0.04437	0	0.00839	0.06368	0.01351	0.03794	0.07112	0.01187	0.30836	0.00648	0.36254	0.05237	0.00576
Clostridium_celatum	0	0	0.00698	0	0	0	0	0	0.00034	0.00074	0	0	0	0	0	0	0.0116	0	0	0.00146	0	0	0	0	0	0	0	0	0
Clostridium_perfringens	0	0	0.02374	0	0	0	0.02167	0	0.0065	0	0	0	0	0	0	0	0.02011	0	0	0.02522	0.00205	0	0	0	0	0	0	0	0
Clostridium_scindens	0	0	0	0	0	0	0	0	0	0	0	0	0.00051	0	0	0	0	0	0	0	0	0	0.00366	0	0	0	0	0	0
Flavonifractor_plautii	0	0.01578	0.00641	0.00151	0.01204	0.00529	0.0085	0.0155	0.00035	0.00842	0.01325	0.01206	0.02474	0.02373	0.0201	0.00402	0.00095	0.00602	0.00904	0	0.00042	0	0.03147	0.01888	0.02013	0.04879	0.02301	0	0.01433
Pseudoflavonifractor_capillosus	0.11062	0.48471	0.09745	0.09836	0.41539	0.22093	0.19898	0.4721	0.05759	0.48727	0.59762	0.29416	0.53534	0.41405	0.60757	0.11784	0.08493	0.18542	0.40738	0.01232	0.16563	0	0.68391	1.03061	0.87292	0.77818	0.53812	0.16865	0.30051
Eubacterium_rectale	0	0	0	0	0.03895	0	0	0	0	0	0	0	0	0	0	0	0	0	0	0	0	0	0	0	0	0	0	0	0
Ruminococcus_torques	3.20543	10.2881	4.20001	1.02425	9.17555	11.0641	5.36691	19.4482	2.63973	7.14412	21.8866	7.53511	12.5216	13.515	24.2463	3.31136	3.69966	6.79142	13.6335	0.97669	3.9724	0.6945	13.7721	23.6353	8.43534	27.4952	21.0704	6.2089	14.8529
Butyrivibrio_unclassified	0.01244	0.02	0	0.01248	0.01329	0.04808	0.01021	0.0442	0	0.0121	0.08387	0	0.03712	0.01268	0.07892	0.00442	0	0.00655	0.02246	0	0.00351	0	0.06704	0.04133	0.03654	0.0811	0.03158	0.04934	0.05198
Dorea_unclassified	0.0055	0.00882	0.00637	0.00545	0.03118	0.05109	0.01817	0.09952	0.00385	0.02335	0.10791	0.01745	0.03381	0.04656	0.09344	0.00909	0.00902	0.01194	0.03657	0	0.00494	0	0.03595	0.06057	0.00806	0.02146	0.05982	0	0.01951
Lachnospiraceae_bacterium_1_1_57FAA	0	0.05195	0.00845	0.01055	0.08715	0.02082	0.03766	0.03827	0.01949	0.03144	0.0802	0.03749	0.09889	0.06235	0.02734	0.00765	0.02168	0.05371	0.04538	0.01442	0.02303	0	0.0314	0.01789	0.06738	0.15952	0.11648	0.01068	0.03601
Lachnospiraceae_bacterium_2_1_58FAA	0.04865	0.287	0.10921	0.02724	0.29535	0.19328	0.04318	0.50565	0.13385	0.1418	0.3796	0.06891	0.16795	0.34677	0.41068	0.16575	0.04633	0.0925	0.34072	0.0219	0.08807	0	0.24127	0.44003	0.08447	0.57377	0.36718	0.21323	0.35669
Lachnospiraceae_bacterium_3_1_46FAA	0	0	0	0	0	0	0	0	0	0	0	0	0	0	0.03461	0	0	0	0	0	0	0	0.002	0	0	0	0	0	0
Lachnospiraceae_bacterium_7_1_58FAA	0	0	0	0	0.00197	0	0	0.00664	0.00014	0.00244	0.00144	0.00324	0.00596	0.00315	0	0.00132	0.00105	0.00235	0.00886	0	0.00053	0	0.00243	0.00455	0.0041	0.00567	0.00159	0	0
Lachnospiraceae_bacterium_8_1_57FAA	0	0.28094	0.09287	0	0.14209	0.17134	0.01287	0.26529	0.01424	0.06125	0.22445	0.06616	0.07636	0.10842	0.23623	0.05303	0.06631	0.08406	0.0616	0.0291	0.02994	0	0.04095	0.243	0	0.29297	0.33647	0	0.02223
Roseburia_unclassified	0	0	0	0	0.00151	0	0	0	0	0.00614	0	0	0	0.00918	0	0	0	0	0	0	0	0	0.00695	0	0	0	0	0	0
Oscillibacter_unclassified	0.16123	0.45396	0.10693	0.17373	0.44735	0.25304	0.13123	0.5791	0.05616	0.37018	0.68661	0.2075	0.59644	0.29485	0.87057	0.16177	0.09996	0.27898	0.75187	0.01037	0.08983	0	0.60142	0.77368	0.62229	1.44914	0.79901	0.14573	0.38904
Clostridium_glycolicum	0	0	0.01749	0	0	0	0.00241	0	0.01049	0.03551	0	0	0	0	0	0	0.20232	0	0	0.01005	0.01594	0.00395	0	0	0	0	0	0	0
Peptostreptococcaceae_noname_unclassified	1.20893	1.05702	3.23048	0.2958	0.79426	1.41819	0.99497	0.88886	2.47882	2.55095	0.51404	0.82609	1.77042	4.02103	0.65299	0.35537	11.7552	0.0753	0.06882	1.53975	0.85603	2.41092	0.08804	0.7599	0.16794	0.33548	0.10887	0.34017	0.57342
Anaerotruncus_unclassified	0	0.10337	0.01179	0.01698	0.10562	0.03758	0.01491	0.03082	0.00395	0.05275	0.05966	0	0.04261	0.03963	0	0.01787	0	0.04008	0	0	0.00543	0	0.03065	0.0165	0.03898	0.07103	0.02522	0.01731	0.01581
Faecalibacterium_prausnitzii	0.0267	0.09971	0.0263	0.05148	0.15404	0.07157	0.03696	0.08118	0.0128	0.0579	0.08226	0.05416	0.06467	0.17544	0.13348	0.03778	0.00996	0.07269	0.05775	0.00294	0.03962	0	0.06792	0.09725	0.02686	0.08493	0.39894	0.06874	0.1427
Ruminococcaceae_bacterium_D16	0.06433	0.31902	0.01512	0.20921	0.39286	0.58317	0.36095	1.2908	0.02258	0.23759	1.49819	0.44571	0.24735	0.43275	0.14678	0.01519	0.02165	0.05177	0.04421	0	0.00988	0	0.22586	0.67059	0.80603	0.21035	0.17244	0.08795	0.01909
Subdoligranulum_unclassified	0.68126	3.45099	0.59365	0.79216	3.41552	1.80565	0.73529	3.16122	0.33218	2.12715	3.13332	0.83701	1.72644	3.2213	2.47972	0.88094	0.54199	0.99357	2.00479	0.18704	0.40548	0.04282	3.09806	2.97235	1.93508	4.58401	3.71642	0.851	1.93454
Subdoligranulum_variabile	0.03616	0.21162	0.02439	0.02302	0.14155	0.11489	0.04254	0.24356	0.01938	0.04787	0.34437	0.0766	0.0953	0.10642	0.24029	0.03917	0.02233	0.05338	0.10974	0.00367	0.03551	0	0.25733	0.15239	0.14969	0.32093	0.21202	0.07096	0.08823
Clostridium_spiroforme	0	0	0.27107	0	0	0	0	0	0	0.55136	0	0	1.02153	0.60916	0	0.31871	0	0	0.32014	0	1.07004	0	0	0	2.46405	0	0.6346	0	0.68599
Erysipelotrichaceae_bacterium_21_3	0.02611	0.40708	0.07371	0.08685	0.26666	0.16049	0.10237	0.23442	0.04419	0.08171	0.22451	0.13004	0.1959	1.01404	0.2006	0.0696	0.05977	0.08088	0.30671	0.00695	0.04885	0	0.19206	0.31531	0.13966	0.52364	0.35709	0.11686	0.44728
Erysipelotrichaceae_bacterium_2_2_44A	0	0.01151	0.01007	0.00438	0.00677	0.0089	0.00382	0.00828	0.00187	0.01158	0.00933	0.00226	0.02272	0.01705	0.02355	0.00468	0.01092	0.0034	0.00707	0	0.00354	0	0.02019	0.04137	0.01193	0.04806	0.01992	0.00519	0.01441
Eubacterium_cylindroides	0.18512	1.71879	0.71166	0.11939	0.67184	1.53455	0.34008	3.6327	0.25884	1.35977	4.80452	0.49898	3.41922	0.56985	4.9913	0.31242	0.39886	0.51555	0.59036	0.11641	1.29399	0.07445	3.65919	5.20978	5.80558	3.82648	4.3036	1.20679	3.42806
Turicibacter_sanguinis	0.03729	0.01072	0.04101	0	0.039	0.0174	0.00453	0.00323	0.00911	0.01384	0	0.00315	0.0245	0.05125	0.01315	0	0.0588	0	0	0.00855	0.00276	0	0	0.00101	0	0.00159	0	0.00781	0.00253
Turicibacter_unclassified	0.07053	0.02528	0.08626	0.00062	0.10336	0.0113	0.00453	0.00802	0.02846	0.09617	0	0.00708	0.01145	0.08543	0	0	0.14902	0	0	0.04924	0.00815	0.01966	0	0	0	0	0	0	0
Acidaminococcus_intestini	0	0	0	0	0	0	0.00026	0	0	0	0	0	0	0	0	0.00112	0	0.00165	0	0	0	0	0	0	0	0	0	0	0
Megamonas_funiformis	0	0.01658	0.07981	0	0.05402	0.13405	0.63333	0.09461	0.03036	0.03403	0.0374	0.50235	0.10686	0.06209	0.10297	0.06534	0.0081	0.06828	0.38259	0.30508	0.85471	0.27898	0.01738	0.04586	0.00566	0.0199	0.03994	0.04848	0.07657
Megamonas_hypermegale	0	0	0.04647	0	0.02	0.09165	0.21532	0.07125	0.04386	0.04648	0.01595	0.15029	0.06992	0.04348	0.14871	0.07333	0.01226	0.14821	0.21139	0.11245	0.77629	0.206	0.03272	0.08209	0.00354	0.0519	0.01521	0.0697	0.24162
Megamonas_rupellensis	0.00669	0.24222	0.67557	0.00309	0.3744	1.60159	5.84244	1.89135	0.45373	0.76174	0.76213	4.54185	1.38241	0.39402	1.11095	0.74505	0.13998	2.5871	3.47924	2.00145	6.42624	2.16045	0.61248	1.06069	0.07872	0.40189	0.36924	0.41182	2.25477
Megamonas_unclassified	0.04146	0.51753	1.45848	0.0122	1.19782	3.21472	23.1499	0.94467	1.05536	1.7497	0.66314	19.5997	2.33667	0.59024	1.50085	2.27786	0.34588	7.78647	14.06	5.53546	19.8883	5.70125	0.26085	0.11541	0.05818	1.11851	0.67121	0.65406	1.26284
Megasphaera_unclassified	0.02956	0	0.28788	0	0	0.75308	0.41995	1.27288	0.42641	0.63224	1.54085	0.54445	1.17238	0	2.19307	0.63594	0.09433	1.43024	3.72186	0.09046	0.30883	0	0	0.91877	0.19813	0.295	1.2286	0.34274	1.36269
Mitsuokella_unclassified	0	0	0	0	0	0.00941	0	0	0	0	0	0	0	0	0	0	0	0	0	0	0	0	0	0	0	0	0	0	0
Fusobacterium_mortiferum	0	0.00457	0.35904	0.01263	0.00841	0.01295	0.19576	0.00512	0.00328	0.05061	0	0.10694	0.03186	0.01018	0.01189	0.0439	0.51823	0	0.01172	1.99929	0.04564	2.42958	0.01166	0.03264	0.0775	0.03012	0.08915	0.41051	0.02547
Bartonella_unclassified	0	0	0	0	0.03162	0	0	0	0	0	0	0	0	0	0	0	0	0.03118	0	0	0	0	0	0	0	0	0	0	0
Paracoccus_unclassified	0	0	0	0	0	0	0	0	0	0	0	0	0	0	0	0	0.00126	0	0	0	0	0	0	0	0	0	0	0	0
Achromobacter_unclassified	0	0	0	0	0	0	0	0	0	0	0	0	0	0	0	0	0.00284	0	0	0	0	0	0	0	0	0	0	0	0
Alcaligenes_unclassified	0	0	0	0	0	0	0	0	0	0	0	0	0	0	0	0	0.00845	0	0	0	0	0	0	0	0	0	0	0	0
Pusillimonas_unclassified	0	0	0	0	0	0	0	0	0	0	0	0	0	0	0	0	0.00477	0	0	0	0	0	0	0	0	0	0	0	0
Oxalobacter_formigenes	0	0.01271	0	0	0.01305	0	0.00074	0	0	0	0	0.00418	0	0.01229	0.00685	0.00054	0	0	0	0	0	0	0.00713	0.01866	0	0.04358	0.00198	0	0.01174
Bilophila_unclassified	0	0	0	0	0	0	0	0	0	0	0	0	0	0.00067	0	0	0	0	0	0	0	0	0	0	0	0	0	0	0
Desulfovibrio_desulfuricans	0	0	0	0.0322	0.05543	0.00668	0.02981	0.07373	0	0.00539	0.07023	0.00618	0.0387	0.06369	0.01493	0.00368	0	0.04372	0.03122	0	0.02079	0	0.01812	0.05865	0.07329	0.01353	0	0.01029	0
Desulfovibrio_piger	0.20401	1.16592	0.17958	0.2414	1.54115	0.1475	0.17607	0.31084	0.06271	0.88102	0.35367	0.34325	0.94662	0.40372	1.34026	0.19519	0.0567	0.1988	0.32996	0	0	0	0.49884	0.88738	0.35531	2.24858	1.18987	0.18572	0.60167
Lawsonia_intracellularis	0	0.03869	0	0	0.03171	0.00287	0	0.01472	0	0	0.00427	0	0	0	0.47238	0.03966	0.02404	0.2156	0.02778	0	0	0	0	1.88545	0	0	0	0.08909	0.28335
Arcobacter_unclassified	0	0	0	0	0	0	0	0	0	0	0	0	0	0	0	0	0	0.02359	0	0.00476	0	0	0	0	0	0	0	0	0
Campylobacter_coli	0.05675	4.00523	0.00216	0.21457	13.9182	0.01013	0	0.00067	0.01717	0.68429	0	0	0	2.27864	0.11219	0	0	0	0	0.01951	0	0	0	1.43756	0	0	0	0	3.25796
Campylobacter_jejuni	0	0	0	0	0	0	1.82429	0	0.00109	0	0	0.56813	0	0	0	0	0	0.02142	0	0	0.03129	0	0	0	0	0	0.06733	0	0
Helicobacter_pullorum	0	0	0.10103	0.37047	0	0.12311	0.01918	0.04072	0.13047	0.63146	0	0.00941	0.02759	0	0.08638	0.02964	0	0.0621	0.81721	0	0	0	0	0.09039	0	0.61688	2.70426	0.09056	0
Succinatimonas_hippei	0.02425	0.70878	0.23624	0.11901	1.11913	0.4051	0.26969	0.65974	0.06236	0.31874	0.43913	0.27776	0.69367	0.49951	0.81673	0.39133	0.03269	0.32917	0.52361	0.02445	0.25133	0	0.25099	0.97317	0.50122	1.59025	1.70477	0.29379	0.97747
Rheinheimera_unclassified	0	0	0	0	0	0	0	0	0	0	0	0	0	0	0	0	0	0.00074	0	0	0	0	0	0	0	0	0	0	0
Enterobacter_cloacae	0	0	0	0	0	0	0	0	0	0.39863	0	0	0	0.01523	0	0	0	0	0	0	0	0	0	0	0	0	0	0	0
Escherichia_coli	0.39567	0.71843	0.07673	0.78801	0.18736	0.33666	0.37934	0	3.2724	0.55301	0.01834	0.44405	0.06037	1.63189	0.47567	0.36416	1.85232	0.07459	0.0579	3.3575	0.00597	3.3156	0.12682	0.04445	0.06926	0.02266	1.24853	0	0.07557
Escherichia_fergusonii	0.00139	0	0	0	0	0	0	0	0.05692	0	0	0	0	0	0	0	0	0	0	0	0	0	0	0	0	0	0.04937	0	0
Escherichia_unclassified	0.05809	0.51928	0	0	0	0.07468	0	0.02502	0.10237	0.08638	0	0	0.05172	0.03328	0.03666	0.07603	0	0.01939	0	0	0.03646	0	0.01777	0.04914	0	0.02631	0	0	0
Klebsiella_oxytoca	0	0	0	0	0	0	0	0	0	0.00319	0	0	0	0	0	0	0	0	0	0	0	0	0	0	0	0	0	0	0
Klebsiella_pneumoniae	0	0	0	0	0	0	0	0	0	0.02091	0	0	0	0	0	0	0	0	0	0	0	0	0	0	0	0	0	0	0
Klebsiella_unclassified	0	0	0	0	0	0	0	0	0	0.00166	0	0	0	0	0	0	0	0	0	0	0	0	0	0	0	0	0	0	0
Proteus_mirabilis	0	0	0	0.03372	0	0	0	0	0.0003	0	0	0	0	0	0	0	0	0	0	0	0	0	0	0	0	0	0	0	0
Proteus_unclassified	0	0	0	0	0	0	0	0	0.00402	0	0	0	0	0	0	0	0	0	0	0	0	0	0	0	0	0	0	0	0
Providencia_unclassified	0	0	0	0	0	0	0	0	0	0	0	0	0	0	0	0	0.00421	0	0	0	0	0	0	0	0	0	0	0	0
Actinobacillus_unclassified	0.03529	0.29335	0.64314	0.18881	0	0	0.32768	0	0.22957	0.00555	0	0.32357	0.15317	0	0	0.08101	0.65115	0.03605	0	0.04238	0.03221	0.03874	0	0	0	0	0	0.08982	0.05366
Gallibacterium_anatis	1.71075	10.7738	44.6086	18.8829	0.12445	1.06097	21.9118	0.10242	19.8168	2.48346	0.0445	20.4495	9.61866	1.30468	0.01768	3.16191	30.0728	4.47715	0.26819	7.69977	2.63054	7.03432	0.04083	0.10931	0.07143	0.3405	0.41966	4.8302	7.1635
Pasteurella_pneumotropica	0	0	0	0	0	0	0	0	0	0	0	0	0	0	0	0	0	0	0	0	0	0	0	0	0	0	0	0	0.02273
Acinetobacter_lwoffii	0	0.00675	0	0	0	0	0	0	0	0	0	0	0	0	0	0	0.00839	0.00858	0	0	0	0	0	0	0	0	0	0	0
Acinetobacter_unclassified	0	1.02269	0	0	0	0	0.0057	0	0	0	0	0	0	0	0	0	0.06294	0.17353	0	0.03459	0	0	0	0	0	0	0	0	0
Psychrobacter_arcticus	0	0	0	0	0	0	0	0	0	0	0	0	0	0	0	0	0.01467	0	0	0	0	0	0	0	0	0	0	0	0
Psychrobacter_cryohalolentis	0	0	0	0	0	0	0	0	0	0	0	0	0	0	0	0	0.03124	0	0	0.00046	0	0	0	0	0	0	0	0	0
Pseudomonas_caeni	0	0	0	0	0	0	0	0	0	0	0	0	0	0	0	0	0.35741	0.00615	0	0.01308	0	0	0	0	0	0	0	0.00213	0
Pseudomonas_stutzeri	0	0	0	0	0	0	0	0	0	0	0	0	0	0	0	0	0.00119	0	0	0	0	0	0	0	0	0	0	0	0
Pseudomonas_unclassified	0	0.05422	0	0.0349	0	0	0	0	0.00763	0	0	0	0	0	0	0	0	0.11822	0	0.05051	0	0	0	0	0	0	0	0.16508	0
Vibrio_alginolyticus	0	0	0	0	0	0	0	0	0	0	0	0	0	0	0.00706	0	0	0	0	0	0	0	0	0	0	0	0	0	0
Acholeplasma_laidlawii	0	0	0	0	0	0	0	0	0	0	0	0	0	0	0	0	0	0.00535	0	0	0	0	0	0	0	0	0	0	0
Shigella_phage_Shfl2	0	0	0	0	0.28709	0	0	0	0	0	0	0	0	0	0	0	0	0	0	0	0	0	0	0	0	0	0	0	0
Enterobacteria_phage_HK630	0	0	0	0	0	0	0	0	0	0	0	0	0	0	0	0	0	0	0	0	0	0	0	0	0	0.46708	0	0	0
T5likevirus_unclassified	0	0	0	0	0	0	0	0	0	0	0	0	0	0	0	0	0	0	0	0	0	0	0	0	0	0	0.08772	0	0
Influenza_A_virus	0	0	0	0	0.04503	0	0	0	0	0	0	0	0	0	0	0	0	0	0	0	0	0	0	0	0	0	0	0	0
Avian_myelocytomatosis_virus	0	0.06767	0	0	0	0	0	0	0.01428	0	0	0.02212	0	0	0	0	0.0267	0	0	0.02976	0	0	0	0.01748	0	0	0	0	0.03518
Fujinami_sarcoma_virus	0	0	0	0	0	0	0	0	0	0.02341	0	0	0	0	0.08143	0.0057	0	0	0.00966	0	0	0	0	0	0	0	0	0	0
UR2_sarcoma_virus	0	0	0	0	0	0.02564	0	0	0	0	0	0	0	0	0	0	0	0	0	0	0	0	0	0	0	0	0	0	0
Murine_osteosarcoma_virus	0	0	0	0	0	0	0	0	0	0	0	0	0	0	0	0	0.00953	0	0	0	0	0	0	0	0	0	0	0	0
Avian_endogenous_retrovirus_EAV_HP	43.3342	0.54006	1.91537	39.3665	2.80456	0.08116	0.1896	0.0373	0.09972	0.43917	0	0.13238	3.6659	6.91238	0.2398	0.36541	0.15096	0.05531	0	0.08908	0.01779	0	0	0	0	0.05476	1.94577	35.4354	0.07019

## Sheet: Table S3
Table S3 The abundance of microbiome pathways
Pathway	Fat-01	Fat-02	Fat-03	Fat-04	Fat-05	Fat-06	Fat-07	Fat-08	Fat-09	Fat-10	Lean-01	Fat-11	Fat-12	Lean-02	Lean-03	Lean-04	Lean-05	Lean-06	Lean-07	Lean-08	Lean-09	Lean-10	Lean-11	Lean-12	Lean-13	Lean-14	Lean-15	Fat-13	Fat-14
UNINTEGRATED|unclassified	5.7227e+06	9.24016e+06	1.22077e+07	5.5434e+06	1.29033e+07	1.37786e+07	1.26529e+07	1.36328e+07	1.951e+07	15488315	1.19217e+07	1.06704e+07	1.10793e+07	1.71723e+07	1.51662e+07	1.3667e+07	1.60215e+07	1.12953e+07	1.61803e+07	1.73798e+06	1.43526e+07	1.32887e+07	1.419e+07	1.15559e+07	1.00688e+07	6.97687e+06	1.18315e+07	1.23275e+07	1.09593e+07
1CMET2-PWY: N10-formyl-tetrahydrofolate biosynthesis|unclassified	1059.59	3565.34	3580.38	1015.74	4807.46	4378.27	5273.58	5054.64	5109.14	4894.66	4652.28	4260.22	4988.84	4648.28	5110.3	4020.13	6069.77	3606.82	4009.19	573.21	5214.68	5472.04	5098.65	4916.82	3752.52	1930.02	4179.63	3936.75	3880.25
3-HYDROXYPHENYLACETATE-DEGRADATION-PWY: 4-hydroxyphenylacetate degradation|unclassified	0	8.02742	0	0	0	0	6.28536	0	0	5.06499	0	0	6.85752	4.19063	13.3822	0	0	3.71464	0	0	0	0	0	0	0	4.54908	7.68389	0	7.64843
4-HYDROXYMANDELATE-DEGRADATION-PWY: 4-hydroxymandelate degradation|unclassified	0	0	0	0	0	0	0	0	0	0	0	0	0	0	0	0	0	0	0	0	1.73264	0	0	0	0	0	0	0	0
7ALPHADEHYDROX-PWY: cholate degradation (bacteria, anaerobic)|unclassified	0	0	0	0	12.2631	8.74442	0	0	0	12.7859	0	9.29908	11.4534	9.74042	0	0	26.3851	0	0	0	0	9.20073	20.4578	14.8961	28.6026	0	11.004	0	0
ALLANTOINDEG-PWY: superpathway of allantoin degradation in yeast|unclassified	20.8768	60.1935	62.999	15.4228	57.6699	69.7009	61.3024	79.7206	87.4102	91.0338	59.4644	72.3359	53.1183	71.415	114.308	81.3769	84.3351	32.654	43.2389	0	70.8706	85.5042	65.4949	75.8746	86.7962	27.1655	63.7499	57.5103	32.3932
ANAEROFRUCAT-PWY: homolactic fermentation|unclassified	925.625	2111.98	2699.95	749.378	2958.44	4013.25	1839.53	3101.33	3322.92	4513.79	2673.54	2671.78	1722.38	4011.92	4107.97	3520.45	5172.13	2656.85	3156.61	380.589	3651.25	2700.07	2102.89	3204.22	2044.36	954.457	2863.67	2135.1	2517.65
ANAGLYCOLYSIS-PWY: glycolysis III (from glucose)|unclassified	1037.93	3220.98	2841.89	936.524	4771.69	5377.38	3453.15	4963.9	4698.99	5399.43	4402.79	4246.67	3320.32	5212.17	5138.45	4372.99	5699.68	3120.77	3683.24	510.368	4973.83	5339.93	4951.19	4787.79	4117.05	1666.38	4205.96	3916.66	3915.29
ARG+POLYAMINE-SYN: superpathway of arginine and polyamine biosynthesis|unclassified	325.758	870.383	1153.8	442.247	1519.07	1362.83	1497.69	1706.92	1220.8	1674.55	1453.61	1437.72	1427.2	1478.15	1360.46	1394.68	2100.03	833.183	1478.2	126.004	1469.64	1761.16	1504.33	1503.87	1444.52	682.012	1640.05	1473.11	1397.11
ARGDEG-PWY: superpathway of L-arginine, putrescine, and 4-aminobutanoate degradation|unclassified	0	5.1589	8.56884	6.51393	0	0	4.77074	0	10.9272	27.0019	0	0	5.30612	0	64.7417	18.797	0	0	0	0	0	0	0	0	0	7.08986	0	0	0
ARGININE-SYN4-PWY: L-ornithine de novo biosynthesis|unclassified	132.331	423.715	352.962	177.168	685.992	490.091	477.779	659.06	448.197	614.869	663.932	536.184	427.036	499.078	607.587	539.965	794.153	209.795	499.324	21.9946	640.255	740.949	736.818	787.161	590.992	236.438	575.754	547.82	542.979
ARGORNPROST-PWY: arginine, ornithine and proline interconversion|unclassified	264.635	338.03	274.129	124.191	390.575	479.004	344.677	553.683	445.963	604.183	447.199	458.428	344.534	351.633	776.295	407.033	623.34	199.214	327.501	0	569.275	601.553	437.222	498.348	411.642	128.582	450.361	380.685	356.398
ARGSYN-PWY: L-arginine biosynthesis I (via L-ornithine)|unclassified	1031.46	2520.86	2351.03	1035.41	3552.03	3305.51	2910.73	4211.56	2832.39	3836.48	4336.03	3658.02	2948.81	3175.97	2876.51	3251.49	5015.23	1188.44	3109.53	181.852	3781.06	4794.64	4339.98	4261.56	3881.7	1425.52	3475.4	3793.4	3282.83
ARGSYNBSUB-PWY: L-arginine biosynthesis II (acetyl cycle)|unclassified	699.479	1679.4	1678.67	755.666	2312.35	2275.87	2084.77	2950.94	2001.71	2563.23	3028.53	2600.07	2123.72	2071.86	2137.32	2319.87	3401.59	745.733	2183.52	117.224	2491.03	3414.44	2935.81	2954.34	2680.57	1010.6	2444.62	2691.94	2231.22
ARO-PWY: chorismate biosynthesis I|unclassified	1226.42	3203.89	3653.51	1105.22	4861.36	3810.69	4102.04	5150.95	3019.6	4862.17	5286.2	4332.38	3822.64	3760.1	4268.37	3557.06	6031.11	4373.12	4039.31	726.63	4893.56	5781.9	5754.27	5135.22	4660.6	1974.43	4429.44	4651.58	4267.57
ASPASN-PWY: superpathway of L-aspartate and L-asparagine biosynthesis|unclassified	473.975	1661.18	1933.36	502.36	2458.04	2350.05	1830.19	2410.22	2764.43	2827.24	2287.97	2070.76	1641.43	2714.45	3236.23	2187.65	2815.51	2573.85	2044.17	408.989	2520.8	2464.54	2951.49	2280.01	2068.14	863.635	1863.73	2082.23	1635.25
AST-PWY: L-arginine degradation II (AST pathway)|unclassified	0	48.9536	0	54.4037	0	0	0	0	0	0	0	0	0	0	24.2191	16.4185	0	0	0	0	0	0	0	0	0	14.0389	0	0	0
BIOTIN-BIOSYNTHESIS-PWY: biotin biosynthesis I|unclassified	314.285	1887.08	1402.85	489.467	2852.24	1676.12	1985.54	2308.33	978.524	2149.99	2369.22	1932.15	1656.3	1704.39	1474.28	1553.98	2328.48	1813.76	1482.99	281.282	2300.8	2652.52	2782.11	2513.25	1731.28	876.046	2129.13	1816.58	1825.38
BRANCHED-CHAIN-AA-SYN-PWY: superpathway of branched amino acid biosynthesis|unclassified	970.823	3055.58	2879.44	1153.21	4542.12	3739.76	3377.56	4505.45	3432.12	4615.91	4809	3970.73	3321.78	3909.12	4031.45	3559.88	5393.56	1821.96	3487.76	260.182	4319.34	4779.54	5446.85	4224.47	4153.9	1613.31	3551.38	4167.69	3617.74
CALVIN-PWY: Calvin-Benson-Bassham cycle|unclassified	1541.07	4484.97	3908.11	1434.29	6253.38	5038.4	4847.75	6683.62	4339.52	5733.16	6038.7	5518.45	4499.16	4433.84	4883.79	4726.43	7838.32	3087.96	5102.58	453.359	6725.64	7380.83	6110.93	6935.91	5332.51	2255.93	5782.71	5090.21	5302.6
CATECHOL-ORTHO-CLEAVAGE-PWY: catechol degradation to &beta;-ketoadipate|unclassified	0	20.4708	0	4.02416	0	0	0	0	9.88429	15.4888	0	0	0	0	64.1992	15.9413	0	8.67958	5.66244	0	0	0	0	0	0	0	0	0	0
CENTFERM-PWY: pyruvate fermentation to butanoate|unclassified	172.473	557.634	525.404	243.636	661.112	622.647	624.768	739.287	489.1	804.964	659.603	649.114	519.27	608.965	1053.21	506.958	920.134	395.189	546.671	61.4396	733.314	853.239	732.211	791.901	733.283	269.536	579.532	593.031	515.462
CITRULBIO-PWY: L-citrulline biosynthesis|unclassified	207.884	492.79	743.77	132.368	666.283	355.375	616.866	432.696	539.995	597.289	531.562	408.299	417.862	373.885	1772.83	294.815	450.516	1158.73	381.931	66.0557	591.546	781.18	749.246	806.036	513.813	202.527	592.218	354.354	404.054
COA-PWY-1: coenzyme A biosynthesis II (mammalian)|unclassified	1233.64	4390.19	4636.32	1309.92	6514.17	6127.43	5355.37	7145.04	6143.44	6929.98	5980.37	5783.56	4904.88	6624.35	6187.07	5247.06	7810.68	6919.53	5951.45	959.364	6675.18	7453.07	6958.38	6827.71	5511.36	2240.8	5900.37	5585.69	5326.59
COA-PWY: coenzyme A biosynthesis I|unclassified	597.174	1976.14	2076.88	633.669	2897.51	3162.53	2206.39	3082.37	3539.18	3474.35	2720.85	2598.31	1973.45	3842.76	3305.38	2705.43	3655.36	2857.95	2589.98	430.116	2823.37	3301.61	2937.23	3136.93	2531.72	1055.23	2570.62	2597.61	2395.79
COBALSYN-PWY: adenosylcobalamin salvage from cobinamide I|unclassified	161.214	643.749	554.801	147.332	901.677	760.429	681.331	1059.62	497.574	848.907	841.71	885.932	676.771	657.596	631.951	594.759	920.406	1131.11	659.721	162.639	1028.88	1076.04	939.182	861.023	732.393	366.863	792.963	774.04	692.462
CODH-PWY: reductive acetyl coenzyme A pathway|unclassified	0	0	0	0	0	0	0	0	0	0	0	0	0	0	11.2476	0	0	0	0	0	0	0	0	0	0	0	0	0	0
COLANSYN-PWY: colanic acid building blocks biosynthesis|unclassified	299.107	1256.82	1017.56	332.318	1786.17	1342.39	1384.21	1572.8	984.472	1618.18	1655.49	1236.57	1208.11	1340.6	1173.39	1254.67	1832.32	784.695	1344.27	128.34	1600.47	1712.14	1841.76	1572.54	1349.16	654.293	1449.54	1377.04	1372.11
COMPLETE-ARO-PWY: superpathway of aromatic amino acid biosynthesis|unclassified	1134.76	3112.8	3218.06	1042.91	4671.53	3590.45	3809.79	4904.39	2851.98	4583.38	5100.02	4094.75	3580.95	3573.3	3740.88	3427.6	5668.4	3040.53	3835.87	477.967	4683.71	5315.66	5478.01	4819.84	4316.67	1754.39	4156	4395.18	4014.34
CRNFORCAT-PWY: creatinine degradation I|unclassified	20.1163	56.5466	31.0651	17.7126	93.0335	73.1097	67.0091	104.977	70.823	107.646	102.7	88.0986	59.6112	59.98	93.8597	72.8338	106.323	9.63251	78.7887	0	112.557	129.174	110.012	124.726	90.3135	33.2496	77.2523	61.8179	59.6708
DAPLYSINESYN-PWY: L-lysine biosynthesis I|unclassified	336.889	1066.81	688.903	207.383	1468.12	999.443	730.822	1038.55	1146.72	1124.91	1547.54	1000.28	638.509	966.021	1419.62	816.408	1107.08	1099.5	698.48	175.63	1070.21	1260.29	2113.43	1159.59	1166.62	435.613	794.505	1055.76	747.236
DENITRIFICATION-PWY: nitrate reduction I (denitrification)|unclassified	0	0	7.23595	0	0	0	0	0	15.6883	0	0	0	0	0	109.572	21.6964	0	18.9429	0	0	0	0	0	0	0	0	0	0	0
DENOVOPURINE2-PWY: superpathway of purine nucleotides de novo biosynthesis II|unclassified	999.793	2919.18	2412.08	987.099	4257.74	3258.76	3253.61	3795.31	2667.13	3852.67	4091.4	3083.95	2972.73	3156.66	3066.33	3229.83	4540.75	1497.96	2946.15	193.647	3932.64	4300.7	4754.22	3586.41	3292.37	1451.98	3184.34	3507.26	3233.16
DHGLUCONATE-PYR-CAT-PWY: glucose degradation (oxidative)|unclassified	0	0	0	0	0	0	0	0	0	0	0	0	0	0	33.6474	0	0	0	0	0	0	0	0	0	0	0	0	0	0
DTDPRHAMSYN-PWY: dTDP-L-rhamnose biosynthesis I|unclassified	616.04	3054.25	3825.22	805.982	4606.87	3473.08	3769.6	4472.66	2409.04	3953.31	3924.29	3478.04	3053.85	3472.73	3221.4	3255.59	4555.13	8895.88	3801.02	1412.99	4298.74	4237.66	4897.21	4299.2	3450.61	1776.43	3667.87	3436.79	3423.8
ENTBACSYN-PWY: enterobactin biosynthesis|unclassified	0	0	0	0	0	64.0212	0	0	0	0	0	0	0	0	112.192	0	0	0	0	0	0	0	0	0	66.8221	0	52.4824	0	0
FAO-PWY: fatty acid &beta;-oxidation I|unclassified	139.95	376.346	270.192	287.525	239.283	349.627	265.666	349.765	414.344	541.039	266.423	306.221	244.898	394.796	838.151	412.831	473.402	227.241	324.635	21.2983	347.081	370.268	346.735	321.095	289.311	203.684	260.694	317.126	239.491
FASYN-ELONG-PWY: fatty acid elongation -- saturated|unclassified	823.954	2856.53	2021.26	812.639	3904.75	3216.55	2684.49	3778.42	3228.75	3528.99	3869.36	2988.81	2466.64	3469.94	3211.14	3045.56	4422.62	1953.71	2882.56	297.499	3752.18	3916.02	4112.18	3887.73	2879.72	1240.65	3482.16	2966.29	3031.11
FASYN-INITIAL-PWY: superpathway of fatty acid biosynthesis initiation (E. coli)|unclassified	846.267	3039.58	2213.51	887.374	4102.14	3193.28	2780.62	3802.06	3150.95	3729.18	4268.96	3134.61	2597.73	3351.54	3519.59	3054.93	4287.06	2239.32	3137.6	319.157	3862.62	4267.69	4626.98	4185.52	3166.75	1324.85	3491.16	3259.02	2934.3
FERMENTATION-PWY: mixed acid fermentation|unclassified	377.295	1184.82	1561.83	444.393	1358.92	2314.97	929.222	1412.51	2333.83	2143.21	1995.58	1323.73	854.694	2383.96	2567.57	1986.05	2186.55	1454.48	2185.01	193.01	1598.59	1188.07	2328.09	1376.25	1369.24	411.779	965.005	1540.55	832.518
FOLSYN-PWY: superpathway of tetrahydrofolate biosynthesis and salvage|unclassified	107.225	362.068	283.57	81.5785	495.223	183.652	142.54	0	431.26	249.911	602.363	0	111.751	161.128	850.34	317.38	71.9602	408.504	390.649	0	0	101.987	547.798	301.065	260.979	132.686	197.011	368.197	131.36
FUC-RHAMCAT-PWY: superpathway of fucose and rhamnose degradation|unclassified	71.1314	243.809	575.281	65.7313	248.144	403.605	505.721	413.342	465.592	503.262	377.927	300.702	385.365	294.949	613.324	321.605	497.743	340.54	427.544	55.6227	335.63	567.473	336.381	381.96	342.808	166.093	323.801	360.359	312.036
FUCCAT-PWY: fucose degradation|unclassified	40.2339	134.155	415.938	36.6122	128.849	257.705	310.477	234.964	268.383	306.43	216.505	165.966	217.055	160.731	514.546	168.432	289.585	378.22	210.312	59.401	178.454	369.971	178.081	213.558	199.44	107.349	174.988	200.431	183.125
GALACT-GLUCUROCAT-PWY: superpathway of hexuronide and hexuronate degradation|unclassified	315.634	888.769	1028.85	324.064	1441.28	1124.75	1087.29	1483.23	1006.95	1421.1	1263.37	1245.65	1060.33	1213.64	1130.95	1223.62	1826.41	1000.85	1332.88	158.205	1456.05	1499.7	1458.5	1617.87	1309.8	515.442	1169.54	1363.56	1191.7
GALACTARDEG-PWY: D-galactarate degradation I|unclassified	30.3139	59.5606	86.8836	30.7843	81.4817	96.3887	98.3458	96.6528	130.335	123.724	79.772	88.6552	89.5137	113.108	184.817	68.48	120.268	192.408	79.5457	39.9698	96.5088	113.041	91.8881	104.96	111.446	56.3171	74.1352	84.2956	72.059
GALACTUROCAT-PWY: D-galacturonate degradation I|unclassified	291.388	761.868	906.297	285.446	1219.45	1004.87	923.245	1290.81	861.647	1201.82	1086.72	1126.68	887.324	1017.54	1052.87	1086.22	1601.16	990.21	1260.02	149.165	1313.8	1296.64	1204.94	1420.8	1096.84	463.726	1025.67	1153.47	1027.58
GALLATE-DEGRADATION-I-PWY: gallate degradation II|unclassified	0	0	0	0	0	0	0	0	0	0	0	0	0	0	16.7778	0	0	0	0	0	0	0	0	0	0	0	0	0	0
GALLATE-DEGRADATION-II-PWY: gallate degradation I|unclassified	0	0	0	0	0	0	0	0	0	0	0	0	0	0	15.5177	0	0	0	0	0	0	0	0	0	0	0	0	0	0
GLCMANNANAUT-PWY: superpathway of N-acetylglucosamine, N-acetylmannosamine and N-acetylneuraminate degradation|unclassified	71.6732	169.185	877.29	84.9381	292.804	271.881	784.362	245.799	428.951	343.546	259.83	187.414	535.55	440.043	1396.3	247.139	345.064	3962.66	388.493	739.239	244.233	255.439	280.615	228.097	264.723	438.874	229.684	299.387	416.58
GLUCARDEG-PWY: D-glucarate degradation I|unclassified	32.8779	64.6532	93.6413	33.2912	86.5982	104.107	105.777	102.657	138.96	127.357	82.9019	100.674	94.7685	133.368	183.745	70.0751	125.501	168.415	88.401	15.566	107.465	121.613	105.607	112.809	114.778	54.8679	78.1453	92.6331	76.8803
GLUCARGALACTSUPER-PWY: superpathway of D-glucarate and D-galactarate degradation|unclassified	30.3139	59.5606	86.8836	30.7843	81.4817	96.3887	98.3458	96.6528	130.335	123.724	79.772	88.6552	89.5137	113.108	184.817	68.48	120.268	192.408	79.5457	39.9698	96.5088	113.041	91.8881	104.96	111.446	56.3171	74.1352	84.2956	72.059
GLUCONEO-PWY: gluconeogenesis I|unclassified	864.547	3136.47	2037.63	903.801	4192.51	3085.48	2777.75	4150.24	2275.92	3645.01	4029.39	3467.83	2572.49	2856.65	2835.19	2738.23	4533.23	1725.72	2517.25	278.711	4010.47	4590.61	4221.92	4347.62	3288.25	1331.61	3512.99	3207.13	3063.19
GLUCOSE1PMETAB-PWY: glucose and glucose-1-phosphate degradation|unclassified	8.78348	0	71.2974	4.11553	20.4883	153.038	0	37.3557	397.17	174.472	31.4576	37.7744	22.835	361.571	258.546	136.775	119.488	222.488	121.045	41.4317	88.4303	17.9138	0	0	0	4.89337	9.29437	29.1309	32.6992
GLUCUROCAT-PWY: superpathway of &beta;-D-glucuronide and D-glucuronate degradation|unclassified	350.543	826.988	1104.33	328.437	1330.47	1075.89	1084.64	1390.95	1086.51	1409.98	1183.35	1151.24	1097.24	1277.31	1088.02	1300.8	1805.03	916.221	1848.9	140.66	1325.71	1443.4	1412.33	1574.85	1350.22	581.693	1150.2	1365.46	1257.47
GLUDEG-I-PWY: GABA shunt|unclassified	19.1049	96.1413	67.5649	37.8235	113.013	121.396	127.554	122.41	96.8881	131.109	134.491	115.296	108.022	101.657	187.593	80.9056	166.406	28.786	82.4609	0	86.006	162.635	119.769	123.33	123.188	75.0265	148.961	123.439	98.8458
GLUDEG-II-PWY: L-glutamate degradation VII (to butanoate)|unclassified	43.133	101.364	489.431	91.9354	191.733	189.651	390.032	201.19	189.305	422.041	184.5	187.467	344.417	334.757	753.511	140.836	396.723	511.392	296.594	128.864	203.513	255.37	288.094	303.288	368.634	197.945	219.354	244.103	176.649
GLUTORN-PWY: L-ornithine biosynthesis|unclassified	422.456	1072.9	1081.15	493.236	1484.27	1458.53	1376.92	1950.28	1244.95	1628.42	1969.9	1726.72	1413.54	1275.78	1337.87	1506.52	2168.02	468.748	1438.28	66.185	1592.1	2255.04	1928.03	1912.07	1745.62	652.446	1593.97	1776.68	1437
GLYCOCAT-PWY: glycogen degradation I (bacterial)|unclassified	433.762	46.3404	112.53	295.809	144.894	56.921	93.9724	64.6989	97.5382	53.1936	205.534	51.4361	128.473	47.8241	79.5675	120.121	137.24	72.006	113.419	19.4268	59.9724	65.9219	81.6566	94.7893	199.847	376.725	53.8803	126.379	199.473
GLYCOGENSYNTH-PWY: glycogen biosynthesis I (from ADP-D-Glucose)|unclassified	611.929	1442.61	1768.35	642.188	2067.51	1720.03	1809.9	1953.04	1543.95	2003.46	2081.29	1497.69	1603.28	1844.05	2277.95	1664.91	2948.53	3129.16	1721.64	501.833	1855.64	2136.99	2164.04	2089.97	1886.43	1016.25	1954.83	1746.79	2034.83
GLYCOL-GLYOXDEG-PWY: superpathway of glycol metabolism and degradation|unclassified	12.1381	83.8547	13.6325	31.6242	11.9175	23.8373	14.7474	16.6091	45.8607	43.5835	20.1133	7.9329	8.06808	16.9994	156.975	65.5626	30.809	21.8382	15.0099	0	20.954	35.5885	22.5449	20.2127	24.5226	20.8098	0	18.586	0
GLYCOLYSIS-E-D: superpathway of glycolysis and Entner-Doudoroff|unclassified	249.384	464.611	684.542	185.157	569.085	942.77	602.914	691.67	1205.36	1140.89	506.816	542.289	580.957	1328.79	938.289	1074.78	1237.74	749.868	936.463	103.334	709.59	337.054	779.097	350.31	296.058	287.59	496.342	753.052	500.914
GLYCOLYSIS-TCA-GLYOX-BYPASS: superpathway of glycolysis, pyruvate dehydrogenase, TCA, and glyoxylate bypass|unclassified	136.956	493.225	69.6563	208.5	58.6341	122.53	50.7361	0	237.399	204.609	80.0626	0	42.9483	111.588	1210.99	601.881	0	298.036	55.3021	21.0284	16.9546	53.7157	50.233	27.2466	90.1731	167.967	127.594	29.1679	56.9612
GLYCOLYSIS: glycolysis I (from glucose 6-phosphate)|unclassified	1174.88	3010.84	3582.87	1061.83	4131.72	6041.37	2543.84	4271.92	4749.88	6401.63	3718.46	3638.58	2373.56	5304.07	5764.55	5247.55	7662.25	3630.6	4095.49	585.35	5057.14	3733.72	2867.68	4507.65	2772.33	1307.8	4015.16	2907.12	3498.63
GLYOXYLATE-BYPASS: glyoxylate cycle|unclassified	75.0636	443.356	18.1142	277.965	24.0892	34.2896	13.1797	9.48659	67.755	59.428	22.4864	0	13.824	33.2045	621.715	243.887	40.3145	143.834	17.292	18.0149	17.8006	46.8176	15.2951	9.38349	28.6536	190.436	42.9623	14.8639	25.0654
GOLPDLCAT-PWY: superpathway of glycerol degradation to 1,3-propanediol|unclassified	64.2745	172.637	226.011	70.3196	233.415	429.153	383.089	476.862	397.581	271.961	377.714	411.834	384.323	317.636	387.683	467.232	427.405	271.605	360.41	39.469	397.79	497.913	254.453	318.836	315.65	177.578	535.917	298.216	266.059
HCAMHPDEG-PWY: 3-phenylpropanoate and 3-(3-hydroxyphenyl)propanoate degradation to 2-oxopent-4-enoate|unclassified	0	5.45695	0	0	0	0	0	0	0	0	0	0	0	0	0	0	0	0	0	0	0	0	0	0	0	0	0	0	0
HEME-BIOSYNTHESIS-II: heme biosynthesis I (aerobic)|unclassified	51.436	281.053	106.281	199.67	95.2315	104.702	117.263	125.247	110.172	87.4603	84.3898	73.0511	76.0178	132.535	676.281	263.98	135.599	132.907	159.926	0	104.365	118.18	150.882	93.2941	103.566	115.039	105.706	114.043	100.834
HEMESYN2-PWY: heme biosynthesis II (anaerobic)|unclassified	95.8011	381.013	258.835	234.307	219.347	307.41	320.731	235.743	414.371	406.195	184.698	180.536	252.215	397.342	1077.11	499.466	430.523	282.865	347.698	17.6258	163.887	272.695	289.043	176.707	252.612	172.407	305.124	297.502	271.618
HEXITOLDEGSUPER-PWY: superpathway of hexitol degradation (bacteria)|unclassified	427.346	1022.11	1439.63	379.875	1480.31	1342.94	1291.45	773.196	2682.98	2003.91	1428.82	649.901	1140.75	2473.03	2253.32	2091.92	1143.91	1701.96	1904.69	254.643	1434.38	1034.72	1435.13	1116.14	1196.12	573.198	1154.73	1396.2	1191.15
HISDEG-PWY: L-histidine degradation I|unclassified	208.57	985.603	435.34	188.515	1460.46	889.385	576.138	1334.21	584.038	1046.65	1122.44	1173	604.208	639.955	728.404	733.152	1347.31	130.486	583.284	0	1295.74	1525.13	1175.5	1519.43	1052.86	363.82	912.015	945.809	730.259
HISTSYN-PWY: L-histidine biosynthesis|unclassified	789.14	2840.74	1920.63	961.032	4006.79	3322.57	2761.16	4601.44	2048.71	4003.67	4287.1	3754.99	2750.64	2849.99	1704.23	2918.15	4794.07	576.159	2938.98	85.3458	4413.37	4634.51	4820.49	4033.99	3732.34	1270.43	3345.16	3852.61	3325.68
HOMOSER-METSYN-PWY: L-methionine biosynthesis I|unclassified	324.426	1223.48	1000.41	444.138	1700.46	1267.83	1161.04	1797.77	1324.22	1654.79	1784.9	1531.71	1162.71	1321.51	1537.91	1352.86	1856.21	785.059	1591.83	118.014	1901.83	1919.97	2103.16	1735.58	1428.94	534.624	1297.65	1583.82	1272.62
HSERMETANA-PWY: L-methionine biosynthesis III|unclassified	278.137	1166.3	850.933	410.862	1741.04	1116.45	900.03	1568.28	1238.34	1218.03	1449.55	1316.01	846.919	1264.51	1416.83	1279.21	1773.91	782.228	1498.01	118.632	1352.66	1793.16	1716.59	1511.88	1255.28	456.375	1196.07	1082.26	1209.49
ILEUDEG-PWY: L-isoleucine degradation I|unclassified	8.55649	5.60181	8.83699	12.2391	5.47964	9.04065	18.6877	7.01855	19.8118	14.373	6.79122	19.5542	15.8093	12.8885	29.0808	2.72864	0	0	0	0	0	0	0	10.455	0	16.1445	10.5456	13.0259	4.29843
ILEUSYN-PWY: L-isoleucine biosynthesis I (from threonine)|unclassified	1151.71	3385.34	3273.38	1285.44	5163.97	4505.87	3861.04	5301.39	3834.39	5501.35	5286.69	4689.6	3883.92	4756.37	4463.48	4311.77	6423.11	1975.11	4319.98	287.552	5119.97	5578.48	6025.01	5035.31	4794.81	1882.66	4089.58	4634.52	4357.49
KDO-NAGLIPASYN-PWY: superpathway of (Kdo)2-lipid A biosynthesis|unclassified	0	0	0	0	0	0	0	0	0	0	0	0	0	0	10.8242	0	0	0	0	0	0	0	0	0	0	0	0	0	0
KETOGLUCONMET-PWY: ketogluconate metabolism|unclassified	12.0569	31.7746	13.7902	12.7612	21.6981	27.6904	51.0375	28.7175	84.0725	41.5065	9.19196	23.0975	28.4466	52.1762	93.0569	77.8042	76.8753	52.1222	24.7646	7.50339	14.9628	39.3216	28.8516	19.1112	24.3293	17.2272	33.5112	53.8812	29.4342
LACTOSECAT-PWY: lactose and galactose degradation I|unclassified	824.558	512.001	1095.12	215.241	738.054	752.692	864.965	890.284	1143.79	992.442	820.967	784.435	774.444	768.658	1807.39	767.788	1111.25	1087.74	1100.22	173.719	892.33	1098.75	880.777	968.409	844.305	329.992	893.988	789.839	774.567
LEU-DEG2-PWY: L-leucine degradation I|unclassified	0	14.7682	0	19.6555	0	0	0	0	25.1098	21.6928	0	0	0	0	64.8051	23.4153	0	19.8454	0	0	0	0	0	0	0	13.8493	0	0	0
LIPASYN-PWY: phospholipases|unclassified	5.24575	0	0	7.56996	0	0	0	0	0	0	0	0	0	0	0	0	0	0	0	0	0	0	0	0	0	6.21913	0	0	0
LYSINE-AMINOAD-PWY: L-lysine biosynthesis IV|unclassified	4.39247	37.7738	40.6822	15.3074	59.1313	64.9302	53.7158	89.4808	55.4347	68.9504	64.6091	59.1539	46.8256	63.8811	78.0723	47.8036	89.402	15.2978	45.8609	0	55.9311	84.7014	52.3872	52.2347	61.3055	20.5104	56.5855	51.8627	48.0797
LYSINE-DEG1-PWY: L-lysine degradation XI (mammalian)|unclassified	0	0	0	8.72349	0	0	0	0	0	0	0	0	0	0	36.0184	0	0	0	0	0	0	0	0	0	0	8.36263	0	0	0
MET-SAM-PWY: superpathway of S-adenosyl-L-methionine biosynthesis|unclassified	547.849	1922.86	1667.48	686.591	2721.42	2068.85	1901.07	2848.09	2243.74	2662.87	2877.49	2357.98	1881.55	2226.86	2545.85	2212	3116.79	1406.77	2611.26	217.527	2948.03	3037.27	3287.18	2750.89	2257.72	864.75	2121.48	2517.07	2075.66
METHANOGENESIS-PWY: methanogenesis from H2 and CO2|unclassified	0	54.5342	31.2172	70.2328	179.04	119.363	98.8537	157.784	70.4516	133.974	102.424	106.493	57.328	146.185	16.1879	100.834	214.875	0	42.9343	0	15.467	179.934	54.188	33.8623	231.347	19.5849	59.3422	42.9721	59.3872
METHGLYUT-PWY: superpathway of methylglyoxal degradation|unclassified	73.7017	176.102	129.714	55.8845	208.084	200.05	139.01	211.577	189.126	241.225	228.302	189.849	110.997	216.469	334.641	247.955	286.854	146.193	176.807	22.9176	222.364	219.871	266.089	173.707	203.544	82.8525	160.057	184.811	145.269
METHYLGALLATE-DEGRADATION-PWY: methylgallate degradation|unclassified	0	0	0	0	0	0	0	0	0	0	0	0	0	0	20.9288	0	0	0	0	0	0	0	0	0	0	0	0	0	0
METSYN-PWY: L-homoserine and L-methionine biosynthesis|unclassified	520.385	1885.9	1588.29	669.378	2645.15	2026.17	1839.8	2772.24	2137.88	2590.34	2724.96	2331.7	1816.97	2144.23	2378.5	2116.33	2991.73	1271.52	2388.8	194.516	2854.45	2952.09	3134.27	2681.1	2215.49	845.174	2067.27	2416.6	2025.34
NAD-BIOSYNTHESIS-II: NAD salvage pathway II|unclassified	75.3036	130.748	117.273	81.9461	245.646	169.924	177.513	303.702	212.128	275.213	132.765	119.192	185.677	199.775	83.6036	160.453	416.505	0	33.0871	0	39.7854	279.065	89.3572	98.1078	298.745	95.6493	108.387	139.767	166.869
NADSYN-PWY: NAD biosynthesis II (from tryptophan)|unclassified	0	0	0	0	0	0	0	0	0	0	0	0	0	0	135.73	23.8897	0	19.9987	0	0	0	0	0	0	0	0	0	0	0
NAGLIPASYN-PWY: lipid IVA biosynthesis|unclassified	13.3459	316.239	100.497	226.406	272.823	200.116	212.383	177.262	137.199	232.052	148.595	126.384	144.744	251.123	590.549	209.849	261.388	58.8957	164.022	14.9786	153.148	217.287	208.846	186.013	221.692	96.1046	231.28	257.778	215.991
NONMEVIPP-PWY: methylerythritol phosphate pathway I|unclassified	1095.15	4350.41	4315.94	1206.53	6311.87	4955.98	4994.46	6684.77	3932.28	5965.23	5718.03	5645.21	4486.4	4879	5198.08	4276.96	7218.43	6570.44	4742.81	1033.73	6592.71	6931.39	6607.38	6189.01	5124.55	2348.92	5327.42	5219.48	5032.56
NONOXIPENT-PWY: pentose phosphate pathway (non-oxidative branch)|unclassified	974.046	2897.37	3874.35	1021.6	3821.12	3329.77	3450.64	4235	3785.96	3897.91	3694.86	3621.22	3155.33	3325.25	4446.64	3245.63	4917.09	3148.32	4093.92	442.157	4382.88	4928.65	4339.68	4484.44	3590.8	1538.05	3627.46	3442.86	3227.53
OANTIGEN-PWY: O-antigen building blocks biosynthesis (E. coli)|unclassified	494.838	1550.53	2288.07	525.526	2097.76	2329.63	2223.98	2029.22	2385.39	2360.11	2218.68	1510.91	1628.73	2708.15	2840.59	2026.27	3088.64	4476.77	2073.85	737.2	1894.37	1932.76	2485.17	1607.17	1792.79	966.037	1841.04	1841.19	1815.39
ORNARGDEG-PWY: superpathway of L-arginine and L-ornithine degradation|unclassified	0	5.1589	8.56884	6.51393	0	0	4.77074	0	10.9272	27.0019	0	0	5.30612	0	64.7417	18.797	0	0	0	0	0	0	0	0	0	7.08986	0	0	0
ORNDEG-PWY: superpathway of ornithine degradation|unclassified	0	0	0	0	0	0	0	0	0	115.217	0	0	0	0	239.479	0	0	0	0	0	0	0	0	0	0	0	0	0	0
P101-PWY: ectoine biosynthesis|unclassified	0	149.214	0	187.726	0	0	0	0	0	0	0	0	0	0	246.677	75.612	0	44.3991	0	0	0	0	0	0	0	44.8549	0	0	0
P105-PWY: TCA cycle IV (2-oxoglutarate decarboxylase)|unclassified	85.1958	295.923	96.0263	192.587	0	106.773	48.1802	0	114.081	153.877	54.9684	0	37.2786	0	588.383	208.114	0	144.592	0	21.9833	27.2315	72.1575	152.299	0	142.659	119.146	34.0193	0	0
P108-PWY: pyruvate fermentation to propanoate I|unclassified	104.49	265.246	165.06	85.8267	495.318	259.835	225.621	359.836	164.216	318.784	458.364	292.304	255.169	263.709	192.916	291.243	442.217	180.259	264.258	0	419.22	479.933	467.787	518.207	317.391	115.031	309.293	339.311	349.915
P122-PWY: heterolactic fermentation|unclassified	167.729	266.343	411.108	100.638	324.077	614.001	351.553	400.412	779.222	682.055	296.307	318.687	343.451	806.43	544.244	660.528	740.891	446.572	542.669	61.7072	440.684	187.888	451.575	201.68	168.087	172.891	286.323	439.911	293.246
P124-PWY: Bifidobacterium shunt|unclassified	658.15	1029.91	994.752	320.125	1459.2	1749.75	1139.98	1647.89	1853.56	1836.4	1556.88	1321.62	1155.39	1855.22	1190.3	1657.85	2669.1	859.295	1257.03	123.523	2123.56	1787.44	1327.33	1798.56	1576.55	652.177	1627.99	1343.58	1481.28
P125-PWY: superpathway of (R,R)-butanediol biosynthesis|unclassified	12.4339	37.3032	21.2508	10.2105	45.7983	19.649	20.3465	0	41.0929	28.1592	91.8981	0	12.1125	25.8471	44.4958	20.537	21.6204	13.9854	19.8156	0	11.5137	28.0192	100.667	0	42.4763	6.04786	15.8051	45.4089	17.7286
P161-PWY: acetylene degradation|unclassified	756.161	1996.36	2085.14	637.068	3056.01	2182.8	2472.88	2527.44	2576.61	2748.24	3059.5	1915.7	2346.47	2490.16	2833.36	2218.82	3962.08	2560.8	2597.56	368.109	2404.29	2994.96	3450.07	3066.68	2469.21	1182.19	2910.35	2590.26	2734.23
P162-PWY: L-glutamate degradation V (via hydroxyglutarate)|unclassified	78.9014	235.707	161.452	109.814	342.191	276.292	296.177	335.776	141.688	391.253	251.317	312.932	305.204	204.726	130.54	235.808	446.216	37.6063	161.665	0	320.677	411.083	389.877	371.231	357.532	108.105	236.267	305.092	347.851
P163-PWY: L-lysine fermentation to acetate and butanoate|unclassified	44.3514	290.697	113.647	85.7333	438.218	212.254	158.367	299.405	101.363	301.444	300.836	240.454	143.878	149.106	137.077	138.784	256.873	21.595	128.082	0	261.707	512.876	339.51	509.35	287.221	93.7125	265.706	192.532	174.021
P164-PWY: purine nucleobases degradation I (anaerobic)|unclassified	240.132	664.34	720.797	275.778	834.723	812.773	935.031	1082.31	697.377	1128.08	821.308	974.648	870.649	834.277	1425.73	694.89	1230.6	375.841	792.323	62.1557	1126.88	1237.75	976.963	1138.73	1011.28	376.471	793.198	829.661	791.376
P165-PWY: superpathway of purines degradation in plants|unclassified	0	6.30491	0	0	0	0	0	0	0	0	0	0	0	0	0	0	0	0	0	0	0	0	0	0	0	0	0	0	0
P184-PWY: protocatechuate degradation I (meta-cleavage pathway)|unclassified	0	0	0	0	0	0	0	0	0	0	0	0	0	0	15.6826	0	0	0	0	0	0	0	0	0	0	0	0	0	0
P185-PWY: formaldehyde assimilation III (dihydroxyacetone cycle)|unclassified	349.459	700.605	1064.67	317.773	1063.51	1028.21	943.341	1144.76	1345.16	1278.48	1304.18	1065.99	916.556	948.661	1195.16	944.25	1488.82	1315.42	955.411	242.58	1108.75	1532.77	1154.49	1388.77	1420.24	512.806	1102.65	1061.35	918.944
P221-PWY: octane oxidation|unclassified	25.1869	104.387	98.3038	39.9759	132.857	80.9914	109.973	141.17	55.374	93.4842	90.8631	119.013	76.7074	85.3939	93.2062	104.889	172.797	228.089	92.8435	38.3108	115.347	117.715	139.326	126.158	102.29	48.5286	99.9347	101.229	106.485
P23-PWY: reductive TCA cycle I|unclassified	48.9432	85.6808	167.165	76.5255	172.73	109.994	204.012	86.175	130.736	165.583	83.0453	56.5017	147.226	138.571	161.615	112.076	156.427	276.179	129.303	31.6592	59.1333	123.736	163.852	90.6148	156.131	82.2309	107.367	166.355	132.3
P241-PWY: coenzyme B biosynthesis|unclassified	5.87241	45.8616	65.0082	18.7289	78.1743	97.4792	83.0727	143.366	76.7933	118.527	84.1932	86.4791	73.1644	87.6944	92.6105	60.9344	143.104	22.1845	66.7372	4.35895	72.4923	123.615	66.8926	67.4827	94.1399	29.7543	80.2863	75.1507	69.9336
P261-PWY: coenzyme M biosynthesis I|unclassified	0	22.2923	31.4184	0	7.19078	115.512	72.2552	126.886	77.7806	108.228	69.4584	63.1244	54.8361	80.6114	0	49.899	180.197	0	0	0	11.442	118.09	10.5327	16.1345	118.318	0	0	36.2111	7.33733
P3-PWY: gallate degradation III (anaerobic)|unclassified	18.3495	27.2989	29.1678	28.6414	66.453	75.1006	51.7514	141.759	74.6831	85.3629	85.3446	113.707	47.1785	58.2422	57.5294	45.2998	127.19	0	52.2713	0	76.1701	98.7935	73.6861	78.414	73.7268	14.7304	34.6672	81.4486	74.3012
P4-PWY: superpathway of L-lysine, L-threonine and L-methionine biosynthesis I|unclassified	389.024	1210.21	886.164	283.978	1716.74	1233.36	944.53	1006.7	1358.57	1443.64	1750.54	874.395	851.473	1236.15	1572.52	1074.53	1391	922.905	972.956	117.966	1065.23	1419.63	2289.71	1195.52	1399	526.322	934.594	1323.5	831.762
P42-PWY: incomplete reductive TCA cycle|unclassified	211.718	1016.52	744.074	503.619	1335.22	1025.99	933.625	1111.2	1049.37	1001.86	751.27	730.366	867.527	1013.26	1253.93	1093.37	1543.65	389.542	548.223	48.4759	442.938	1276.27	587.437	684.596	1103.58	416.28	1076.57	615.618	1014.91
P441-PWY: superpathway of N-acetylneuraminate degradation|unclassified	199.609	486.393	1510.51	227.966	810.05	773.946	1415.81	700.787	1135.56	965.041	723.74	538.396	1100.95	1179.96	2349.4	710.714	1009.81	2387.34	997.513	363.351	703.329	719.218	752.462	657.165	697.351	695.209	659.462	779.977	1024.34
P461-PWY: hexitol fermentation to lactate, formate, ethanol and acetate|unclassified	260.986	467.116	1002.71	169.966	880.166	479.844	996.099	191.111	1886.78	930.281	922.165	166.03	841.115	1276.49	1471.32	1214.49	271.471	1328.41	1368.01	198.071	638.773	313.459	1135.04	420.329	752.709	408.374	397.093	996.054	618.478
P562-PWY: myo-inositol degradation I|unclassified	30.3298	66.5847	64.0701	28.5518	109.854	115.903	95.9651	148.649	102.477	108.938	127.5	127.595	100.49	94.7979	65.1107	105.902	174.02	24.2204	89.9854	3.92554	150.62	154.28	98.3665	141.301	109.833	48.6909	119.961	128.783	118.242
P621-PWY: nylon-6 oligomer degradation|unclassified	4.85082	23.4046	15.1123	0	0	4.53325	26.4893	0	13.4368	13.8682	0	0	11.3099	13.6985	49.2612	27.0458	7.926	4.25299	25.2843	0	9.819	0	29.0687	8.38337	0	0	9.30285	15.6534	0
PANTO-PWY: phosphopantothenate biosynthesis I|unclassified	708.358	3063.98	1866.1	858.003	4403.05	3216.23	3024.47	4248.32	1941.26	3841.6	3907.5	3601.35	3090.55	3082.5	1976.99	2854.01	4465.88	571.9	2810.43	69.1846	4261.4	4362.38	4374	3776.87	3275.05	1261.69	3514.03	3370.16	3165.09
PANTOSYN-PWY: pantothenate and coenzyme A biosynthesis I|unclassified	587.405	2369.2	1840.72	727.957	3478.26	3032.1	2509	3551.48	2176.58	3522.88	3202.82	3033.14	2360.28	3001.62	2344.73	2647.03	3862.23	794.364	2522.29	104.74	3398.2	3743.97	3581.02	3425.15	2700.29	1111.76	2957.14	2860.56	2716.05
PENTOSE-P-PWY: pentose phosphate pathway|unclassified	205.757	285.06	517.24	120.858	333.695	719.812	398.475	413.967	944.48	773.882	304.84	332.225	385.339	957.91	714.903	784.82	781.676	576.182	676.156	77.7122	455.704	201.028	513.154	216.586	183.708	184.324	300.43	489.475	297.875
PEPTIDOGLYCANSYN-PWY: peptidoglycan biosynthesis I (meso-diaminopimelate containing)|unclassified	1576.28	5794.67	5502.27	1489.63	7909.31	6478.71	6419.95	8404.24	5715.24	7408.34	7572.17	6637.93	5729.95	6508.41	6847.61	6300.99	10258.3	7696.95	6751.37	1172.36	8529.91	8996.52	7968.45	8235.98	6305.54	2923.96	7717.22	6365.87	6784.93
PHOSLIPSYN-PWY: superpathway of phospholipid biosynthesis I (bacteria)|unclassified	180.143	1085.94	938.779	562.343	1233.36	1200.24	1090.16	1392.62	1315.25	1458.76	1121.67	1102.4	1031.59	1131.51	1367.2	1306.44	2028.02	467.87	746.556	42.8694	960.458	1614.97	1204.65	1044.11	1025.35	531.581	950.54	1061.31	905.033
PHOTOALL-PWY: oxygenic photosynthesis|unclassified	0	4.86907	0	0	0	0	11.2435	0	6.46699	0	0	0	0	0	34.6835	7.79599	0	14.0154	0	0	0	0	0	0	0	0	0	0	0
POLYAMINSYN3-PWY: superpathway of polyamine biosynthesis II|unclassified	47.0034	185.315	332.246	61.5382	278.939	568.754	232.824	202.564	412.209	562.1	233.425	209.313	199.061	616.017	377.047	555.745	519.995	164.751	428.438	0	241.105	193.324	199.511	113.431	211.225	127.622	199.022	275.421	252.33
POLYAMSYN-PWY: superpathway of polyamine biosynthesis I|unclassified	194.812	526.149	764.661	283.271	978.622	908.204	1013.54	1104.55	789.269	1110.95	894.089	914.741	956.043	1023.25	894.023	986.025	1511.88	650.356	1127.82	99.9657	917.813	1187.61	925.205	967.023	976.221	476.778	1178.97	970.594	972.798
POLYISOPRENSYN-PWY: polyisoprenoid biosynthesis (E. coli)|unclassified	204.623	506.214	903.287	171.784	747.999	549.37	677.44	467.687	722.026	691.862	926.929	354.981	467.707	637.116	1456.53	593.485	722.833	2044.19	858.553	316.445	510.728	612.661	1102.38	519.306	591.37	332.491	485.423	617.265	469.352
PPGPPMET-PWY: ppGpp biosynthesis|unclassified	248.377	1187.06	1483.63	379.93	1512.92	1129.2	1398.79	1497.7	917.832	1399.23	1463.36	1206.61	1214.69	1139.6	1960.89	1088.8	1663.21	1387.16	1029.86	179.626	1482.55	1652.11	1595.71	1500.23	1139.64	730.071	1377.32	1181.78	1143.62
PROPFERM-PWY: L-alanine fermentation to propanoate and acetate|unclassified	15.1645	31.2424	37.9308	20.0899	50.3813	50.1932	45.5217	78.5068	31.0082	67.898	65.5915	67.0407	42.9889	87.581	38.2708	51.1196	114.926	33.5374	47.8573	0	90.0984	69.0522	59.6302	58.3004	57.7916	21.1438	48.2015	50.4674	50.6662
PROTOCATECHUATE-ORTHO-CLEAVAGE-PWY: protocatechuate degradation II (ortho-cleavage pathway)|unclassified	0	15.0487	0	0	0	0	0	0	0	0	0	0	0	0	26.7251	13.4689	0	8.46226	0	0	0	0	0	0	0	0	0	0	0
PRPP-PWY: superpathway of histidine, purine, and pyrimidine biosynthesis|unclassified	739.697	1947.83	1619.21	625.943	2797.44	2446.66	1693.28	2292.33	1901.14	2291.65	2520.71	1869.09	1446.69	2294.38	2113.55	2197.94	2634.09	874.274	1765.46	13.7912	2094.99	2152.58	3190.33	2003.34	2091.87	1014.74	1934.14	2211.59	1718.27
PWY-101: photosynthesis light reactions|unclassified	0	3.24723	0	0	0	0	9.1075	0	21.1922	0	0	0	0	9.38256	23.6933	5.20019	0	17.6134	0	0	0	0	0	6.44079	0	0	13.4379	0	0
PWY-1042: glycolysis IV (plant cytosol)|unclassified	1624.66	4381.99	3388.36	1324.04	5985.24	5112.28	4701.11	6621.21	3815.99	5592.17	6125.19	5446.26	4399.05	4352.84	4579.69	4456.06	7740.42	2720.26	4437.88	445.74	6446.69	7337.68	6068.67	6953.02	5350.31	2211.44	5799.44	5094.9	5215.49
PWY-1269: CMP-3-deoxy-D-manno-octulosonate biosynthesis I|unclassified	106.625	766.742	866.448	356.074	1202.49	835.45	1345.08	1106.22	476.46	952.118	815.669	822.16	1141.87	866.69	1080.52	765.728	1329.12	2886.9	1012.15	423.477	1191.63	1249.97	816.796	1051.39	712.96	522.353	1059.52	742.423	1066.51
PWY-1501: mandelate degradation I|unclassified	0	0	0	0	0	1.72045	0	0	0	0	0	0	0	0	0	4.97842	0	0	0	0	1.73264	0	0	0	0	0	0	0	0
PWY-1541: superpathway of taurine degradation|unclassified	0	0	0	0	0	0	0	0	0	0	0	0	0	0	26.6264	11.2726	0	0	0	0	0	0	0	0	0	13.0215	0	0	0
PWY-1622: formaldehyde assimilation I (serine pathway)|unclassified	0	14.1283	31.5407	25.8589	70.5821	60.5999	97.9829	73.0242	35.5697	57.6772	33.6887	33.8209	73.5088	75.6552	0	66.4507	98.9539	25.1193	73.2234	0	33.5973	77.0303	59.4145	11.0405	73.3772	30.1598	71.9896	18.9689	62.0566
PWY-181: photorespiration|unclassified	0	23.7125	58.0306	50.8876	142.027	121.117	183.137	145.748	63.1353	109.914	57.6816	59.6692	135.842	151.998	0	154.761	212.543	42.2903	164.54	0	59.288	128.335	107.025	17.7641	136.567	48.8065	128.829	31.8909	130.187
PWY-1861: formaldehyde assimilation II (RuMP Cycle)|unclassified	348.156	281.169	270.235	210.05	577.051	536.246	384.112	742.998	504.279	576.513	491.535	533.454	386.885	492.306	272.574	335.247	710.141	52.3838	280.595	0	294.221	738.017	457.458	287.224	661.164	103.893	462.978	403.677	307.738
PWY-2201: folate transformations I|unclassified	169.91	718.206	539.125	155.829	958.543	588.41	727.73	854.219	619.664	760.706	786.762	691.859	718.93	551.153	498.479	573.71	960.753	91.384	561.653	46.3591	873.692	929.734	888.722	819.433	599.25	318.389	658.261	645.244	654.668
PWY-2221: Entner-Doudoroff pathway III (semi-phosphorylative)|unclassified	15.2586	15.3052	0	9.5378	0	0	0	0	0	0	20.7623	0	0	0	11.4739	27.5401	0	0	0	0	0	0	15.3614	0	0	9.94014	0	12.5728	0
PWY-241: C4 photosynthetic carbon assimilation cycle, NADP-ME type|unclassified	274.328	941.905	1036.91	340.641	1086.44	1445.96	663.771	1014.95	1159.11	1674.78	1466.68	950.188	592.201	1518.89	1515.06	1329.83	1582.04	1170.92	1313.54	190.984	1180.65	819.578	1820.87	970.804	922.351	286.32	671.364	1093.98	585.703
PWY-2941: L-lysine biosynthesis II|unclassified	688.572	1038.98	2113.32	412.415	1692.7	2196.89	1950.14	1447.61	3178.47	2387.32	2072.69	1381.21	1414.84	2704.38	3595.62	1388.8	2048.44	4298.57	1675.28	730.456	1548.48	1832.02	2746.62	1460.01	1859.32	929.535	1230.39	1655.7	1395
PWY-2942: L-lysine biosynthesis III|unclassified	1153.82	3966.53	3713.61	1250.58	5958.92	4785.53	4326.28	5729.38	4781.85	5514.25	5150.32	4624.83	3812.81	5230.98	5027.07	4253.29	6754.8	4387.65	4055.72	738.383	5479.09	5693.68	5681.8	5036.16	4277.12	1945.7	4548.47	4412.77	4531
PWY-3001: superpathway of L-isoleucine biosynthesis I|unclassified	942.06	2617.65	2649.86	979.546	3954.37	3251.47	2760.52	3679.63	3615.49	4004.23	3876.15	3145.28	2694.57	3742.36	3879.67	3279.4	4654.83	2180.5	3640.85	327.535	3559.55	3998.94	4408.11	3592.75	3407.57	1339.04	3165.59	3452.84	3179.02
PWY-3081: L-lysine biosynthesis V|unclassified	0	0	0	0	13.7592	0	0	0	0	0	0	0	0	0	0	0	0	0	0	0	0	0	0	0	0	0	0	0	0
PWY-3481: superpathway of L-phenylalanine and L-tyrosine biosynthesis|unclassified	5.67248	31.4746	21.6628	2.15761	37.2412	28.9116	20.0276	11.4304	25.9431	41.7724	42.8817	10.3966	10.4261	32.7455	36.4705	28.3673	37.5641	11.3637	17.7233	0	18.4896	14.0681	48.2067	6.5361	27.0074	13.2765	9.13384	30.0332	21.9343
PWY-3502: superpathway of NAD biosynthesis in eukaryotes|unclassified	0	0	0	0	0	0	0	0	0	0	0	0	0	0	81.7074	28.8731	0	24.1271	0	0	0	0	0	0	0	0	0	0	0
PWY-3661: glycine betaine degradation I|unclassified	9.72275	0	0	10.8022	0	0	0	0	0	0	0	0	0	0	11.3921	0	0	0	0	0	0	0	0	0	0	15.5321	0	0	0
PWY-3781: aerobic respiration I (cytochrome c)|unclassified	377.28	479.238	437.347	615.676	212.79	321.962	439.308	75.695	660.502	374.169	65.8538	97.8643	346.27	443.466	1428.45	489.743	131.352	308.459	239.565	28.8746	24.9975	104.345	59.2363	98.6257	192.378	473.544	209.718	339.807	429.571
PWY-3801: sucrose degradation II (sucrose synthase)|unclassified	153.875	190.285	256.041	91.324	0	706.541	357.697	0	423.507	190.413	0	0	409.027	197.289	712.488	125.534	0	375.493	0	0	0	0	0	0	263.564	0	404.131	0	123.688
PWY-3841: folate transformations II|unclassified	1116.55	3626.4	3826.06	1026.11	4959.67	4741.49	5229.27	5184.08	5958.18	5260.16	4741.41	4400.72	4917.09	5282.19	5988.52	4292.52	6217.44	6201.43	4248.24	1021.18	5354.17	5627.13	5333.67	5057.83	3889.86	1982.61	4312.46	4052.71	3973.05
PWY-3941: &beta;-alanine biosynthesis II|unclassified	0	0	0	0	0	0	0	0	0	0	0	0	0	0	5.71179	0	0	0	0	0	0	0	0	0	0	0	0	0	0
PWY-4041: &gamma;-glutamyl cycle|unclassified	139.693	371.877	741.918	80.2752	525.892	799.062	236.089	231.993	2679.42	1108.42	563.703	160.103	174.367	1806.72	2490.11	1453.04	643.908	2766.36	910.985	445.807	370.804	226.617	475.486	178.699	233.607	119.042	271.258	383.945	354.937
PWY-4202: arsenate detoxification I (glutaredoxin)|unclassified	1.72953	0	20.5692	40.2147	13.3489	36.1878	91.6052	17.4174	0	12.4774	9.36851	0	96.5506	51.2446	10.3421	24.4747	66.3042	0	18.6812	0	18.0309	28.0211	0	15.0426	23.9242	25.2246	123.56	16.8182	42.9647
PWY-4221: pantothenate and coenzyme A biosynthesis II (plants)|unclassified	0	0	0	0	0	0	0	0	0	0	0	0	0	0	14.7911	0	0	0	0	0	0	0	0	0	0	0	0	0	0
PWY-4242: pantothenate and coenzyme A biosynthesis III|unclassified	599.507	1658.51	1825.36	509.887	2469.8	2708.4	1857.17	2590.07	3222.23	2980.59	2520.44	2130.17	1602.05	3296.3	3135.93	2247.41	3030.35	2573.41	2138.84	409.543	2269.3	2803.21	2761.05	2504.4	2149.34	888.334	2107.43	2246.9	1945.51
PWY-4321: L-glutamate degradation IV|unclassified	0	31.8363	7.66081	18.4697	0	0	8.49789	0	9.26866	0	0	0	9.53011	0	94.9906	41.2253	0	19.1879	0	0	0	0	0	0	0	18.4627	0	0	0
PWY-4361: S-methyl-5-thio-&alpha;-D-ribose 1-phosphate degradation|unclassified	0	0	0	0	0	0	0	0	0	0	0	0	0	0	4.36741	0	0	0	0	0	0	0	0	0	0	0	0	0	0
PWY-4661: 1D-myo-inositol hexakisphosphate biosynthesis III (Spirodela polyrrhiza)|unclassified	0	0	0	5.18813	0	0	0	0	0	0	0	0	0	0	0	0	0	0	0	0	0	0	0	0	0	4.10216	0	0	0
PWY-4702: phytate degradation I|unclassified	9.62754	31.8913	133.485	6.18963	36.0274	24.8725	35.0306	45.8281	24.8192	43.1518	46.2811	33.619	65.9102	34.662	133.669	42.1714	61.631	24.1264	108.009	0	48.5039	40.409	81.8502	76.4749	41.5501	11.7381	36.0167	36.4753	44.7512
PWY-4722: creatinine degradation II|unclassified	8.82736	0	0	7.11428	0	0	0	0	0	0	0	0	0	0	34.716	0	0	0	13.8422	0	0	0	0	0	0	8.08068	0	0	0
PWY-4981: L-proline biosynthesis II (from arginine)|unclassified	874.538	1114.54	1027.3	278.251	1256.52	2087.97	893.958	1448.63	3208.37	1866.24	1133.87	1067.09	822.322	2746.24	2127.36	1402.46	1961.2	1411.78	1109.26	218.927	1694.31	1413.04	1068.75	1382.68	1035.09	377.737	1203.76	933.686	1154.72
PWY-4984: urea cycle|unclassified	188.911	279.766	647.633	101.471	485.241	259.201	533.347	329.259	468.661	516.101	336.564	316.367	360.066	322.401	1514.18	255.432	388.446	875.524	332.205	53.2493	521.145	397.311	656.001	342.075	317.464	174.242	332.049	267.883	275.848
PWY-5004: superpathway of L-citrulline metabolism|unclassified	111.738	247.707	201.604	70.5002	348.551	255.14	244.19	310.421	214.01	343.19	328.601	292.544	244.616	238.695	281.293	224.981	329.715	105.255	216.145	0	377.962	398.909	430.65	368.242	266.073	119.361	315.615	256.072	273.228
PWY-5005: biotin biosynthesis II|unclassified	0	122.271	89.0693	41.947	146.432	207.871	217.357	215.463	109.297	198.408	126.492	160.398	173.434	150.517	75.9069	217.268	187.763	28.5224	250.709	0	232.137	275.394	80.4168	87.6364	132.116	65.5626	258.073	136.519	73.65
PWY-5022: 4-aminobutanoate degradation V|unclassified	36.9603	108.369	85.4707	38.3673	124.029	132.186	148.672	175.166	148.757	153.491	148.045	150.924	125.546	125.085	248.511	91.4494	209.338	44.1871	100.058	7.79403	195.168	175.471	127.075	146.263	136.804	90.0814	172.718	140.98	113.392
PWY-5028: L-histidine degradation II|unclassified	0	0	0	0	0	40.1806	0	0	0	0	0	0	0	0	17.4535	0	0	0	0	0	0	0	0	0	0	0	0	0	0
PWY-5030: L-histidine degradation III|unclassified	170.886	992.128	409.477	175.467	1428.77	828.33	556.126	1285.42	451.267	988.591	1096.4	1142.45	558.159	586.124	531.797	644.356	1212.72	71.6416	549.038	4.9119	1265.68	1578.67	1242	1517.88	993.572	325.629	912.543	882.372	688.572
PWY-5044: purine nucleotides degradation I (plants)|unclassified	75.0196	0	120.342	55.2497	0	0	0	0	0	0	0	0	0	0	0	0	0	0	0	0	0	0	0	0	0	55.6524	0	63.4919	123.974
PWY-5055: nicotinate degradation III|unclassified	0	0	0	0	0	0	0	0	0	0	0	0	0	0	0	0	0	0	0	0	0	0	0	17.0877	0	0	0	0	0
PWY-5067: glycogen biosynthesis II (from UDP-D-Glucose)|unclassified	6.72768	0	0	13.5518	0	0	0	0	0	0	0	0	0	0	0	0	0	0	0	0	0	0	0	0	0	12.4301	0	0	0
PWY-5080: very long chain fatty acid biosynthesis I|unclassified	1.65637	0	0	15.4819	0	0	0	0	0	0	0	0	0	0	0	0	0	0	0	0	0	0	0	0	0	7.57302	0	0	0
PWY-5083: NAD/NADH phosphorylation and dephosphorylation|unclassified	0	98.1259	0	58.99	3.86152	3.92659	0	0	13.8849	34.045	0	0	0	0	294.192	63.9504	0	51.0185	0	0	0	0	0	0	0	31.543	4.26335	0	7.73159
PWY-5088: L-glutamate degradation VIII (to propanoate)|unclassified	42.2324	78.5748	154.791	60.2479	158.23	106.205	191.919	90.8146	108.897	166.018	89.8148	62.9448	149.322	137.614	153.057	103.246	161.411	184.151	133.961	0	69.2499	128.08	173.278	104.137	155.963	83.0565	108.253	161.048	124.023
PWY-5097: L-lysine biosynthesis VI|unclassified	1218.06	4100.6	3825.38	1304.86	6159.67	5001.81	4494.32	6004.78	4996.21	5748.45	5376.67	4878.8	3977.23	5512.27	5137.35	4474.9	7136.54	4546.88	4294.03	762.043	5800.36	6238.8	5865.46	5397.5	4501.4	2034.15	4937.46	4677.35	4773.71
PWY-5100: pyruvate fermentation to acetate and lactate II|unclassified	842.918	2554.63	2307.25	855.076	3609.93	3128.19	3103.22	3920.85	3260.53	3291.49	3596.31	2918.86	2648.99	3356.48	3300.54	3140.08	6211.27	3283.56	3084.01	578.954	3846.79	3942.54	3591.57	3719.94	3130.61	1369.59	3744	2911.16	3379.6
PWY-5101: L-isoleucine biosynthesis II|unclassified	107.626	321.653	363.238	113.504	568.795	545.075	438.26	694.3	455.823	610.532	645.556	487.203	453.167	461.449	558.932	361.915	822.341	174.394	402.419	22.4753	453.054	690.979	683.308	504.417	603.028	200.832	518.939	534.191	488.658
PWY-5103: L-isoleucine biosynthesis III|unclassified	866.732	2817.16	2571.77	1083.06	4138.32	3204.56	2994.73	3950.95	2916	3980.29	4441.57	3492.16	2954.96	3272.92	3520.73	3076.87	4799.14	2300.98	2969.85	334.976	3792.17	4224.1	5005.74	3699.67	3744.93	1447.46	3188.88	3812.62	3173.84
PWY-5104: L-isoleucine biosynthesis IV|unclassified	552.381	2348.18	1878.91	873.699	3455.05	2589.58	2633.42	3436.21	2422.71	2737.42	2958.5	2556.58	2414.5	2663.9	2696.34	2684.04	4545.73	1690.26	2594.06	252.442	3040.17	3532.7	2476.09	3122.93	2977.71	1205.26	2910.84	2105.11	2834.6
PWY-5109: 2-methylbutanoate biosynthesis|unclassified	6.12333	4.94704	7.56699	8.67312	5.08138	7.97979	14.5229	6.58864	13.5604	12.5955	6.32589	16.1261	12.663	11.6713	18.2973	2.63029	0	0	0	0	0	0	0	9.27605	0	10.15	9.14718	11.0063	4.05713
PWY-5121: superpathway of geranylgeranyl diphosphate biosynthesis II (via MEP)|unclassified	406.568	1057.21	1625.9	371.53	1679.92	1468.9	1349.97	1346.57	1383.97	1525.43	1969.05	1157.44	971.547	1425.87	2304.55	1292.86	1723.49	3810.67	1672.04	576.741	1321.88	1562.93	2317.33	1288.6	1548.15	636.449	1245	1424.63	1137.54
PWY-5136: fatty acid &beta;-oxidation II (peroxisome)|unclassified	136.153	386.256	275.121	289.872	227.92	356.078	255.504	341.526	397.161	545.346	251.419	295.663	234.443	408.847	838.239	417.679	458.066	220.576	323.403	18.0409	332.796	353.519	340.852	304.843	268.048	207.412	246.062	307.943	229.03
PWY-5138: unsaturated, even numbered fatty acid &beta;-oxidation|unclassified	42.6026	222.568	48.5814	176.313	23.0551	10.351	16.427	19.0957	58.3405	65.3289	8.17262	17.4325	0	32.6408	306.705	80.4054	38.0984	64.1379	6.82584	0	11.313	35.4248	12.2333	22.8327	12.3825	99.6672	7.8934	25.5527	5.12945
PWY-5154: L-arginine biosynthesis III (via N-acetyl-L-citrulline)|unclassified	396.954	1340.3	1145.4	463.714	1817.83	1576.95	1481.23	2209.58	1072.95	1901.62	2225.42	1924.13	1482.61	1420.14	1383.05	1387.05	2078.32	484.174	1410.71	61.2271	1955.71	2375.57	2341.66	2085.58	1587.53	630.094	1618.97	1911.53	1572.7
PWY-5156: superpathway of fatty acid biosynthesis II (plant)|unclassified	63.1083	0	58.1175	0	0	44.5118	0	0	0	0	0	0	0	0	962.113	292.277	0	147.996	24.6241	0	0	0	0	28.711	0	36.6889	62.958	72.1217	0
PWY-5173: superpathway of acetyl-CoA biosynthesis|unclassified	201.654	359.742	330.828	245.957	313.539	252.243	227.844	130.791	539.606	373.288	328.552	102.899	173.297	337.662	952.994	564.359	193.227	618.623	1024.61	85.6225	101.595	142.383	407.979	163.704	177.868	166.592	158.544	205.73	127.685
PWY-5177: glutaryl-CoA degradation|unclassified	214.788	472.3	419.792	254.795	539.262	524.259	507.189	626.279	416.283	788.868	567.808	574.759	475.757	551.541	559.064	484.624	831.998	357.05	474.896	54.4435	651.585	743.893	644.339	677.482	689.103	262.356	523.106	558.387	505.761
PWY-5178: toluene degradation IV (aerobic) (via catechol)|unclassified	0	7.95603	0	0	0	0	0	0	14.433	6.67514	0	0	0	0	38.4629	6.13896	0	0	0	0	0	0	0	0	0	0	0	0	0
PWY-5180: toluene degradation I (aerobic) (via o-cresol)|unclassified	0	21.26	0	0	0	0	0	0	13.5454	0	0	0	0	0	42.0737	19.5406	0	0	0	0	37.6423	31.1051	143.326	0	0	0	0	52.8594	0
PWY-5181: toluene degradation III (aerobic) (via p-cresol)|unclassified	0	0	0	0	0	0	0	0	0	0	0	0	0	0	26.8676	0	0	0	0	0	0	0	0	0	0	0	0	0	0
PWY-5182: toluene degradation II (aerobic) (via 4-methylcatechol)|unclassified	0	21.26	0	0	0	0	0	0	13.5454	0	0	0	0	0	42.0737	19.5406	0	0	0	0	37.6423	31.1051	143.326	0	0	0	0	52.8594	0
PWY-5183: superpathway of aerobic toluene degradation|unclassified	0	0	0	0	0	0	0	0	0	0	0	0	0	0	27.8138	0	0	0	0	0	0	0	0	0	0	0	0	0	0
PWY-5188: tetrapyrrole biosynthesis I (from glutamate)|unclassified	351.429	1232.67	2442.96	591.742	1785.17	1554.66	2287.39	1798.85	1434.33	2144.5	1470.97	1465.09	1860.36	1740.56	4484.45	1353	2208.27	5647.49	1569.34	987.779	1516.12	2085.79	1735.96	1584.84	1861.08	1021.92	1521.62	1702.87	1584.4
PWY-5189: tetrapyrrole biosynthesis II (from glycine)|unclassified	291.955	1128.59	1884.69	387.634	1623.21	1466.18	1972.54	1860.22	1059.72	1880.01	1494.98	1503.23	1616.76	1529.59	3037	1196.22	1996.92	5553.39	1346.93	1010.14	1621.69	1996.34	1744.33	1523.66	1643.17	898.464	1417.08	1542.07	1410.17
PWY-5198: factor 420 biosynthesis|unclassified	8.03134	43.509	34.8201	56.6119	174.377	104.395	87.4696	148.122	52.7055	115.516	83.6574	78.1418	55.9641	135.225	0	75.6157	195.009	0	38.3404	0	19.3877	166.652	45.9775	46.1417	187.264	17.5142	66.0493	51.2965	67.7756
PWY-5265: peptidoglycan biosynthesis II (staphylococci)|unclassified	276.512	134.169	90.7798	27.4853	0	107.236	85.0709	0	190.923	92.4751	66.1884	0	46.9897	72.5398	197.724	134.931	57.8065	59.3539	63.3944	0	0	0	0	0	116.093	58.1047	182.099	58.6096	0
PWY-5304: superpathway of sulfur oxidation (Acidianus ambivalens)|unclassified	0	0	0	17.2957	0	0	0	0	20.3134	0	0	0	0	0	21.6476	0	0	0	15.4652	0	0	23.4824	0	0	0	1.69187	0	0	0
PWY-5306: superpathway of thiosulfate metabolism (Desulfovibrio sulfodismutans)|unclassified	2.86346	0	0	0	12.4889	4.24241	7.94998	6.13194	2.48254	6.70351	5.75399	4.58313	6.33271	5.91579	0	0	7.31825	0	0	0	6.09466	0	10.5647	12.3462	4.87757	0	5.44725	9.44468	5.70413
PWY-5328: superpathway of L-methionine salvage and degradation|unclassified	42.5113	0	0	22.1123	0	0	0	0	0	0	0	0	0	0	18.2507	0	0	0	0	0	0	0	0	0	0	26.2052	0	0	0
PWY-5345: superpathway of L-methionine biosynthesis (by sulfhydrylation)|unclassified	139.877	868.381	156.419	430.526	509.113	355.147	349.583	519.312	228.209	527.592	425.054	312.718	284.795	227.2	724.762	470.406	536.545	142.33	197.648	0	401.938	432.499	520.177	449.914	296.159	283.12	441.162	316.657	529.955
PWY-5347: superpathway of L-methionine biosynthesis (transsulfuration)|unclassified	555.561	1911.32	1629.65	661.68	2693.59	2008.99	1835.62	2719.17	2142.49	2598.4	2788.83	2293.49	1817.7	2131.42	2455.27	2108.87	2978.21	1323.34	2416.62	200.873	2772.11	2921.01	3233.73	2672.69	2245.03	849.005	2079.56	2438.78	2034.75
PWY-5367: petroselinate biosynthesis|unclassified	337.89	224.316	1015.51	59.0748	329.505	1804.12	246.23	477.855	3736.58	2033.01	365.455	286.558	237.407	3279.69	2282.17	1900.08	1403.27	2361.55	1714.04	380.112	613.497	102.481	341.923	132.104	149.339	114.401	197.32	401.741	339.347
PWY-5384: sucrose degradation IV (sucrose phosphorylase)|unclassified	134.21	145.5	574.638	45.5383	154.587	854.425	153.833	271.112	1342.33	789.377	211.708	277.651	137.183	1277.13	1198.34	651.69	874.666	1183.7	424.292	197.194	385.744	322.453	187.977	226.206	226.736	100.007	148.941	188.635	325.848
PWY-5392: reductive TCA cycle II|unclassified	37.5448	63.0205	118.951	43.5636	114.843	86.4451	139.655	71.4097	101.183	122.338	66.9004	48.2263	105.273	106.548	127.49	86.755	126.29	179.452	98.2534	26.3474	51.262	94.4017	113.984	73.3677	112.54	59.3513	85.142	112.695	95.2229
PWY-5415: catechol degradation I (meta-cleavage pathway)|unclassified	0	13.4351	0	0	0	0	5.30437	0	12.8384	4.61176	0	0	0	0	32.3635	3.7775	0	5.90251	0	0	29.1305	12.4011	76.0131	0	0	0	0	26.7995	0
PWY-5417: catechol degradation III (ortho-cleavage pathway)|unclassified	0	21.6321	0	4.86628	0	0	0	0	10.9213	16.8202	0	0	0	0	54.6949	17.9566	0	9.18986	5.42496	0	0	0	0	0	0	0	0	0	0
PWY-5419: catechol degradation to 2-oxopent-4-enoate II|unclassified	0	4.01951	0	0	0	2.13936	0	0	7.27808	4.51798	0	0	0	0	22.2524	2.83474	0	1.91644	0	0	0	0	1.93205	0	0	0	0	0	0
PWY-5420: catechol degradation II (meta-cleavage pathway)|unclassified	0	6.39748	0	0	0	0	0	0	7.87618	4.55955	0	0	0	0	30.3354	4.61285	0	2.91802	0	0	0	0	3.11487	0	0	0	0	0	0
PWY-5430: meta cleavage pathway of aromatic compounds|unclassified	0	7.78226	0	0	0	0	0	0	9.0968	5.26629	0	0	0	0	25.2946	4.14939	0	3.56897	0	0	0	0	0	0	0	0	0	0	0
PWY-5431: aromatic compounds degradation via &beta;-ketoadipate|unclassified	0	21.6321	0	4.86628	0	0	0	0	10.9213	16.8202	0	0	0	0	54.6949	17.9566	0	9.18986	5.42496	0	0	0	0	0	0	0	0	0	0
PWY-5464: superpathway of cytosolic glycolysis (plants), pyruvate dehydrogenase and TCA cycle|unclassified	268.335	657.973	549.313	398.31	723.492	573.746	566.438	415.936	723.402	754.098	651.675	327.897	478.529	671.057	1218.28	791.62	595.536	488.583	794.438	61.5086	302.136	462.655	743.702	444.981	525.207	329.039	472.11	512.19	409.984
PWY-5484: glycolysis II (from fructose 6-phosphate)|unclassified	877.33	1952.7	2736.57	743.13	2685.97	5284.52	1565.08	2754.04	4590.93	5366.31	2375.73	2386.16	1460.4	5175.01	5274.74	4400.84	5753.47	3412.62	3006.98	548.81	3452.57	2283.27	1723.79	2938.59	1711.82	824.746	2621.61	1827.47	2268.61
PWY-5505: L-glutamate and L-glutamine biosynthesis|unclassified	160.103	494.143	414.526	198.056	786.188	581.115	549.067	779.789	502.127	723.663	776.493	644.649	502.57	593.008	613.908	606.114	925.369	224.807	587.912	24.8304	744.969	874.47	855.673	890.756	721.92	275.6	668.27	658.441	636.376
PWY-5514: UDP-N-acetyl-D-galactosamine biosynthesis II|unclassified	18.7065	0	0	14.2501	0	0	0	0	0	0	0	0	0	0	0	0	0	0	0	0	0	0	0	0	0	16.2117	0	0	0
PWY-5532: adenosine nucleotides degradation IV|unclassified	10.5454	62.2753	26.782	55.2044	204.616	32.3526	51.6883	0	31.8049	62.8159	43.4469	0	44.3774	72.1519	24.5161	50.4568	69.3696	0	34.5969	0	0	79.673	69.9344	71.3826	132.354	0	72.9017	53.8478	101.65
PWY-561: superpathway of glyoxylate cycle and fatty acid degradation|unclassified	48.4278	189.04	33.5561	138.817	0	42.7173	0	0	77.2252	67.7946	19.2887	0	0	0	457.576	136.815	0	78.7432	0	12.2307	11.3064	33.1209	14.7852	0	48.8256	77.0919	0	0	0
PWY-5647: 2-nitrobenzoate degradation I|unclassified	0	0	0	0	0	0	0	0	0	0	0	0	0	0	0	4.74638	0	0	0	0	0	0	0	0	0	0	0	0	0
PWY-5651: L-tryptophan degradation to 2-amino-3-carboxymuconate semialdehyde|unclassified	0	0	0	0	0	0	0	0	0	0	0	0	0	0	90.3454	15.0662	0	12.8255	0	0	0	0	0	0	0	0	0	0	0
PWY-5654: 2-amino-3-carboxymuconate semialdehyde degradation to 2-oxopentenoate|unclassified	0	0	0	0	0	0	0	0	0	0	0	0	0	0	0	3.90228	0	0	0	0	0	0	0	0	0	0	0	0	0
PWY-5659: GDP-mannose biosynthesis|unclassified	513.679	1702.04	1616.21	430.281	2436.08	1786.91	1863.16	2285.93	1559.63	2230.45	2487.05	1870.74	1624.57	1870.21	1844.52	1553.57	2325.22	1847.91	1760.58	303.995	2273.69	2406.83	2819.21	2235.96	2004.38	847.133	1853.12	1975.5	1711.08
PWY-5667: CDP-diacylglycerol biosynthesis I|unclassified	1148.37	3960.35	4393.9	1222.26	5439.01	4799.81	5076.24	6611.36	4599.17	5320.04	6115.4	5248.63	4660.16	4797.77	4622.8	5025.78	7803.28	4243.1	5911.27	628.263	6352.62	6744.07	6157.67	6225.82	5074.01	2209.14	6128.07	5109.76	5265.18
PWY-5675: nitrate reduction V (assimilatory)|unclassified	13.0424	45.2107	236.967	19.0632	62.2001	71.3756	146.296	57.3258	173.177	198.45	64.687	25.5545	105.882	115.088	660.327	56.5169	99.0727	712.858	87.9279	73.5593	72.281	79.2641	116.401	68.0925	71.6326	81.2788	47.899	68.6698	77.5356
PWY-5676: acetyl-CoA fermentation to butanoate II|unclassified	249.61	876.358	668.198	340.572	1156.39	989.027	814.584	1254.55	767.825	1261.64	1135.31	1099.83	785.865	1036.73	941.705	827.143	1597.55	577.015	790.356	100.025	1244.07	1497.27	1283.43	1370.02	1162.01	389.195	964.59	945.593	833.107
PWY-5677: succinate fermentation to butanoate|unclassified	20.5165	75.1248	48.2483	23.644	89.029	90.7026	68.7776	131.715	55.9864	109.628	114.128	116.043	62.4168	74.1671	61.0648	70.4852	117.237	14.3781	71.9921	0	141.397	130.74	105.028	120.613	76.9603	30.5575	86.5532	91.2107	81.7057
PWY-5686: UMP biosynthesis|unclassified	1652.51	5307.49	4682	1596.33	7680.18	6791.6	5331.6	7998.94	6173.47	7720.22	7476.92	6763.72	5034.78	6742.55	6478.16	5792.14	9521.76	3666.41	5470.91	538.282	7783.13	8857.64	8190.05	7749.06	6703.12	2528.95	6405.77	6576.26	6186.5
PWY-5690: TCA cycle II (plants and fungi)|unclassified	228.902	831.555	617.562	362.049	1045.39	834.349	731.9	926.204	791.787	822.045	654.017	631.222	693.798	763.379	1032.89	868.303	1226.6	325.907	567.765	38.2099	457.545	1068.87	639.447	583.108	906.615	347.693	863.093	538.188	789.979
PWY-5692: allantoin degradation to glyoxylate II|unclassified	0	0	0	0	0	0	0	0	0	4.12287	0	0	0	0	0	0	0	0	0	0	0	0	0	0	0	0	0	0	0
PWY-5695: urate biosynthesis/inosine 5'-phosphate degradation|unclassified	888.157	4146.76	3057.33	1117.16	5614.58	4962.84	4006.54	5802.14	4658.59	5608.81	5289.37	4804.88	3590.88	5121.03	4590.92	4111.16	6298.3	2981.97	3902.93	458.471	5820.59	6112.46	6119.13	5567.19	4566.39	1831.85	4547.97	4407.96	4306.03
PWY-5705: allantoin degradation to glyoxylate III|unclassified	8.21705	17.1895	19.0402	4.48363	14.0801	25.7973	21.3433	30.6141	19.0432	21.3824	18.4264	28.3271	18.0477	25.109	29.4323	21.9157	28.436	8.06557	21.1229	0	23.1899	35.0777	16.9468	22.5944	24.2671	10.233	23.2398	18.7728	14.311
PWY-5723: Rubisco shunt|unclassified	20.509	223.001	57.9052	210.014	456.703	73.5197	117.362	92.1375	102.37	121.004	105.027	80.594	93.192	189.717	242.706	103.453	169.296	54.1973	66.6306	7.65271	99.1381	204.334	152.339	193.105	356.85	75.9512	162.658	118.799	248.019
PWY-5741: ethylmalonyl-CoA pathway|unclassified	0	0	0	0	0	0	0	0	0	0	0	0	0	0	14.707	15.0442	0	0	0	0	0	0	0	0	0	0	0	0	0
PWY-5747: 2-methylcitrate cycle II|unclassified	0	50.2123	19.7353	15.1248	14.2966	13.951	12.9348	13.0759	37.8892	17.8996	0	12.6806	14.6482	10.098	107.356	55.0299	12.9578	28.7359	13.2294	0	10.5713	14.4826	26.9111	18.277	11.7903	26.0695	15.1427	17.2239	11.2201
PWY-5754: 4-hydroxybenzoate biosynthesis I (eukaryotes)|unclassified	0	0	0	0	0	0	6.97552	0	0	0	0	0	0	0	0	0	0	0	0	0	0	0	0	0	0	0	0	4.34297	0
PWY-5791: 1,4-dihydroxy-2-naphthoate biosynthesis II (plants)|unclassified	0	85.2783	162.389	0	0	0	141.327	0	227.827	0	0	0	145.631	176.185	186.686	283.835	0	24.4744	425.778	0	48.0394	0	170.541	0	0	0	169.379	182.143	0
PWY-5837: 1,4-dihydroxy-2-naphthoate biosynthesis I|unclassified	0	85.2783	162.389	0	0	0	141.327	0	227.827	0	0	0	145.631	176.185	186.686	283.835	0	24.4744	425.778	0	48.0394	0	170.541	0	0	0	169.379	182.143	0
PWY-5838: superpathway of menaquinol-8 biosynthesis I|unclassified	0	250.879	292.739	0	0	0	304.651	0	328.76	0	0	0	309.947	361.915	389.512	491.961	0	61.0073	527.368	0	150.672	0	449.551	0	0	0	418.824	413.239	0
PWY-5840: superpathway of menaquinol-7 biosynthesis|unclassified	0	236.935	368.069	0	0	0	367.358	0	508.366	0	0	0	363.812	446.667	426.098	598.464	0	65.4598	754.677	0	151.728	0	477.097	0	0	0	414.597	436.052	0
PWY-5845: superpathway of menaquinol-9 biosynthesis|unclassified	0	165.932	0	0	0	0	0	0	70.71	0	0	0	0	0	207.793	82.1791	0	42.7415	0	0	53.2562	0	93.9316	0	0	0	0	0	0
PWY-5855: ubiquinol-7 biosynthesis (prokaryotic)|unclassified	0	68.0675	16.4214	61.7763	0	0	9.25106	5.19725	38.8883	24.1101	0	0	20.8202	0	87.407	39.5923	0	26.2226	24.1546	0	0	6.20369	0	4.09981	5.02855	23.8038	5.74663	0	5.63141
PWY-5856: ubiquinol-9 biosynthesis (prokaryotic)|unclassified	0	68.0675	16.4214	61.7763	0	0	9.25106	5.19725	38.8883	24.1101	0	0	20.8202	0	87.407	39.5923	0	26.2226	24.1546	0	0	6.20369	0	4.09981	5.02855	23.8038	5.74663	0	5.63141
PWY-5857: ubiquinol-10 biosynthesis (prokaryotic)|unclassified	0	68.0675	16.4214	61.7763	0	0	9.25106	5.19725	38.8883	24.1101	0	0	20.8202	0	87.407	39.5923	0	26.2226	24.1546	0	0	6.20369	0	4.09981	5.02855	23.8038	5.74663	0	5.63141
PWY-5861: superpathway of demethylmenaquinol-8 biosynthesis|unclassified	0	171.765	207.016	0	0	0	212.392	0	224.307	0	0	0	216.798	247.53	271.474	346.011	0	41.1069	378.665	0	101.625	0	310.439	0	0	0	292.879	289.786	0
PWY-5862: superpathway of demethylmenaquinol-9 biosynthesis|unclassified	0	112.577	0	0	0	0	0	0	47.3732	0	0	0	0	0	141.817	55.2673	0	28.7073	0	0	35.65	0	63.0769	0	0	0	0	0	0
PWY-5863: superpathway of phylloquinol biosynthesis|unclassified	0	94.2568	174.979	0	0	0	154.018	0	241.47	0	0	0	156.712	189.37	203.52	293.236	0	27.8278	436.984	0	53.9833	0	189.957	0	0	0	183.872	198.09	0
PWY-5870: ubiquinol-8 biosynthesis (eukaryotic)|unclassified	0	0	0	0	0	0	0	0	0	0	0	0	0	0	0	0	0	0	0	0	0	0	0	0	0	10.0922	0	0	0
PWY-5871: ubiquinol-9 biosynthesis (eukaryotic)|unclassified	7.80304	0	0	0	0	0	0	0	0	0	0	0	0	0	0	0	6.82309	0	0	0	6.9625	0	26.524	0	0	9.69441	0	0	0
PWY-5872: ubiquinol-10 biosynthesis (eukaryotic)|unclassified	4.78861	0	0	0	0	0	0	0	0	0	0	0	0	0	0	0	0	0	0	0	0	0	0	0	0	7.24233	0	0	0
PWY-5873: ubiquinol-7 biosynthesis (eukaryotic)|unclassified	7.80304	0	0	0	0	0	0	0	0	0	0	0	0	0	0	0	6.82309	0	0	0	6.9625	0	26.524	0	0	9.69441	0	0	0
PWY-5897: superpathway of menaquinol-11 biosynthesis|unclassified	0	237.595	365.17	0	0	0	355.074	0	499.29	0	0	0	364.536	437.451	401.083	634.278	0	59.5424	800.166	0	139.268	0	458.704	0	0	0	431.937	458.38	0
PWY-5898: superpathway of menaquinol-12 biosynthesis|unclassified	0	237.595	365.17	0	0	0	355.074	0	499.29	0	0	0	364.536	437.451	401.083	634.278	0	59.5424	800.166	0	139.268	0	458.704	0	0	0	431.937	458.38	0
PWY-5899: superpathway of menaquinol-13 biosynthesis|unclassified	0	237.595	365.17	0	0	0	355.074	0	499.29	0	0	0	364.536	437.451	401.083	634.278	0	59.5424	800.166	0	139.268	0	458.704	0	0	0	431.937	458.38	0
PWY-5910: superpathway of geranylgeranyldiphosphate biosynthesis I (via mevalonate)|unclassified	152.063	203.437	243.354	41.5388	319.206	313.42	49.3192	91.837	436.171	298.907	465.886	69.7938	84.3468	376.86	563.789	392.674	190.887	297.77	519.806	30.7248	89.3679	158.898	558.78	109.342	257.994	53.404	89.8208	241.78	117.873
PWY-5913: TCA cycle VI (obligate autotrophs)|unclassified	296.675	926.485	1561.76	367.562	1020.69	1923.2	592.373	925.727	2982.65	2016.5	1641.44	883.421	537.482	2536.27	3362.57	1909.68	1601.83	1787.1	2444.82	277.587	1104.76	726.665	2050.09	921.619	949.151	259.385	604.858	1153.81	519.269
PWY-5918: superpathay of heme biosynthesis from glutamate|unclassified	105.29	511.729	248.758	318.305	219.31	236.69	272.038	282.554	245.446	205.903	193.099	168.975	178.688	296.761	1345.62	506.229	309.443	319.898	346.439	0	235.504	271.279	329.286	212.21	238.022	244.893	237.568	257.368	228.971
PWY-5920: superpathway of heme biosynthesis from glycine|unclassified	64.5903	261.29	98.7387	231.033	131.524	136.784	140.36	141.507	120.794	99.9268	118.349	85.8377	92.8347	142.698	317.678	278.749	183.954	102.311	132.243	0	134.453	144.898	187.775	111.264	103.489	109.961	144.394	136.622	127.957
PWY-5941: glycogen degradation II (eukaryotic)|unclassified	253.098	1469.87	1096.16	270.091	2114.64	1434.04	1391.88	1919	891.267	1906.42	1912.19	1553.51	1273.46	1413.93	730.744	1174.8	1799.96	347.295	1487.51	53.0684	1877.4	1833.94	2271.1	1674.01	1358.06	648.179	1567.14	1702.52	1438.58
PWY-5971: palmitate biosynthesis II (bacteria and plants)|unclassified	814.387	2573.68	2026.08	724.028	3556.51	3240.73	2472.34	3577.75	3280.34	3547.47	3552.37	2748.38	2278.17	3536.31	3232.78	3062.83	4402.99	1994.42	2889.18	302.362	3611.98	2869.32	3726.85	3048.07	2445.71	1138.93	3016.78	2806.81	2853.15
PWY-5973: cis-vaccenate biosynthesis|unclassified	941.65	3174.71	2277.66	866.586	4539	3953.93	3114.63	4451.93	4150.31	4029.19	4239.37	3426.32	2817.17	4521.37	3550.85	3634.57	5696.84	2609.39	3255.31	419.259	4329.56	4428.91	4346.27	4488.62	3281.16	1418.99	4187.89	3258.31	3766.53
PWY-5989: stearate biosynthesis II (bacteria and plants)|unclassified	562.819	2533.5	1740.84	650.976	3358.69	2569.01	2346.54	3206.87	2794.09	2967.09	3298.82	2553.74	2134.89	2855.59	2663.59	2416.49	3422.34	2340.96	2384.2	383.174	3205.5	3350.99	3651.4	3226.3	2349.44	1040.23	2835.1	2561.59	2443.62
PWY-5994: palmitate biosynthesis I (animals and fungi)|unclassified	0	75.1396	165.276	69.7682	53.4152	24.0219	94.1398	0	168.319	43.4127	34.4455	8.38655	70.3542	16.6436	252.023	95.6007	0	52.5634	34.0594	0	0	11.9139	36.0238	20.6094	20.7668	19.7035	45.625	46.2124	14.313
PWY-6030: serotonin and melatonin biosynthesis|unclassified	7.48037	0	0	0	0	0	0	0	0	0	0	0	0	0	0	0	0	0	0	0	0	0	0	0	0	6.23565	0	0	0
PWY-6060: malonate degradation II (biotin-dependent)|unclassified	0	0	0	0	7.04378	12.8568	13.5465	0	12.5445	0	8.98898	16.2709	15.3557	45.1587	0	44.5314	18.0848	11.6358	10.9094	0	24.6543	0	0	0	0	0	7.70561	0	0
PWY-6071: superpathway of phenylethylamine degradation|unclassified	0	0	0	0	0	0	0	0	0	0	0	0	0	0	6.89486	0	0	0	0	0	0	0	0	0	0	0	0	0	0
PWY-6074: zymosterol biosynthesis|unclassified	0	0	0	0	0	0	0	0	0	0	0	0	0	0	0	0	0	0	0	0	0	0	0	0	0	2.6593	0	0	0
PWY-6113: superpathway of mycolate biosynthesis|unclassified	745.618	1697.93	1963.64	464.162	2396.13	3110.61	1718.5	2713.74	3171.98	3447.27	2484.82	1936.29	1608.24	3468.45	3174.4	2954.34	3936.83	2039.44	2809.67	303.191	2922.28	1225.95	2515.9	1451.2	1387.92	792.198	1756.15	2180.89	2075.1
PWY-6121: 5-aminoimidazole ribonucleotide biosynthesis I|unclassified	1146.02	3433.95	3064.97	1141.71	5057.26	4084.73	3401.8	5276.67	3121.07	4859.76	5191.3	4481.6	3272.24	3649.3	3939.36	3577.52	5912.43	3340.93	3661.94	496.94	4865.78	5880.75	5713.53	5329.76	4685.13	1785.16	4036.72	4602.13	3892.58
PWY-6122: 5-aminoimidazole ribonucleotide biosynthesis II|unclassified	1209.42	3600.79	3184.05	1198.87	5315.47	4225.2	3609.08	5356.73	3362.91	4963.63	5138.57	4595.07	3373.05	3855.12	4060.62	3654.28	6038.09	3533.7	3693	540.501	4924.2	6322.66	5780.88	5468.48	5053.56	1845.9	4075.46	4651.19	4070.32
PWY-6123: inosine-5'-phosphate biosynthesis I|unclassified	645.322	2305.63	1967.86	680.465	3289.67	2534.48	2338	3296.41	2102.5	3086.09	3214.52	2677.31	2168.92	2161.57	2674.64	2122.6	3377.59	1635.71	2174.21	271.358	3003.66	3892.96	3787.27	3196.51	2693.59	1084.94	2550.28	2821	2557.25
PWY-6124: inosine-5'-phosphate biosynthesis II|unclassified	606.58	2153.64	1855.83	637.814	3060.53	2371.91	2192.67	3041.91	1968.2	2870.48	2979.6	2455.06	2025.86	2024.42	2561.65	1974.45	3111.83	1558.16	2014.22	259.585	2755.74	3606.78	3550.11	2947.49	2483.11	1021.54	2371.26	2617.36	2373.31
PWY-6125: superpathway of guanosine nucleotides de novo biosynthesis II|unclassified	1150.32	2823.74	2304.89	1136.77	4168.13	3091.7	3349.85	3370.79	2619.78	3624.98	3878.63	2727.44	2973.79	3358.32	2955.93	3595.02	4449.13	1209.29	2921.16	145.862	3865.42	3769.55	4578.05	3141.75	2959.54	1453.01	3000.91	3276.71	3095.55
PWY-6126: superpathway of adenosine nucleotides de novo biosynthesis II|unclassified	1654.58	3911.37	4420.09	1375.37	5644.02	5519.68	6200.95	5209.11	5771.91	6308.07	5777.69	4027.8	5609.69	6080.49	5293.7	5803.9	6566.19	3801.64	4851.56	587.729	5662.15	5769.4	6334.09	5180.57	4371.34	2185.32	4562.6	4804.75	4695.81
PWY-6138: CMP-N-acetylneuraminate biosynthesis I (eukaryotes)|unclassified	10.2146	7.21843	121.007	20.7904	4.99822	22.0418	177.521	8.82373	18.3933	62.5845	18.1453	0	124.401	66.3505	149.022	0	14.4373	135.403	45.3295	9.61134	0	24.5506	25.8127	3.01646	33.4564	73.0514	33.3344	12.4456	15.6041
PWY-6143: CMP-pseudaminate biosynthesis|unclassified	0	15.2796	0	0	42.3145	0	0	0	0	18.5804	0	0	0	0	0	0	0	0	0	0	0	22.2714	0	0	0	0	28.0595	0	16.6479
PWY-6145: superpathway of sialic acids and CMP-sialic acids biosynthesis|unclassified	0	0	5.19703	7.55115	0	0	43.4962	9.13848	2.89981	25.8547	0	0	14.411	0	14.1846	0	5.99173	11.5752	6.14119	0	0	0	0	0	0	0	5.16247	0	12.1611
PWY-6147: 6-hydroxymethyl-dihydropterin diphosphate biosynthesis I|unclassified	307.383	1604.12	1755.24	503.395	2492.07	1735.72	2153.21	2412.87	1583.9	2422.97	2258.69	1968.23	1842.96	1633.18	2757.81	1578.37	2644.95	3599.32	1590.77	603.321	2197.35	2600.35	2462.53	1986.5	2031.9	921.991	1955.11	1943.46	1784.48
PWY-6148: tetrahydromethanopterin biosynthesis|unclassified	0	0	0	0	0	0	0	0	0	0	0	0	0	0	0	10.5227	0	0	0	0	0	0	0	0	0	0	0	0	0
PWY-6151: S-adenosyl-L-methionine cycle I|unclassified	1444.1	3926.09	4013.23	1137.72	5396.33	5127.74	4348.34	6074.59	5719.36	6196.7	5842.86	5080.91	4189.89	6018.95	5358.62	4296.13	6936.9	3767.75	4563.26	574.044	6081.74	6154.01	6255.3	5528.99	4968.61	2283.8	4905.81	5269.72	4896.76
PWY-6163: chorismate biosynthesis from 3-dehydroquinate|unclassified	1364.32	3515.29	4075.78	1168.93	5434.56	4233.27	4665.9	5835	3200.12	5403.95	5883.53	4809.22	4252.7	4222.15	4613.41	3946.39	6642.55	4430.28	4523.66	748.9	5592.6	6526.91	6463.84	5567.84	5141.1	2180.71	4989.45	5197.34	4825.75
PWY-6165: chorismate biosynthesis II (archaea)|unclassified	22.5086	138.591	104.41	98.4767	380.676	228.79	201.962	284.018	159.987	273.979	185.658	180.206	222.379	289.119	15.8107	177.484	456.995	0	86.5329	0	75.7349	367.096	184.158	131.634	394.374	68.4016	181.623	190.294	238.55
PWY-6167: flavin biosynthesis II (archaea)|unclassified	0	0	82.2385	0	0	282.167	257.946	362.802	187.877	433.201	215.598	165.807	171.375	336.91	0	200.838	557.685	0	0	0	37.2794	439.713	0	0	357.428	0	0	156.918	0
PWY-6168: flavin biosynthesis III (fungi)|unclassified	582.189	2888.65	2149.57	866.697	4201	3304.07	2782.11	4101.19	3376.05	4224.75	3461.19	3530.97	2546.9	3920.19	3592.58	3039.73	4334.33	2721.53	2577.8	381.904	4047.02	4239.74	4119.52	3658.65	2793.18	1261.72	3027.19	3032.63	2829.81
PWY-6174: mevalonate pathway II (archaea)|unclassified	0	42.8473	89.3432	0	126.27	228.885	89.4149	176.489	205.243	272.547	116.96	100.862	87.295	179.229	0	194.121	348.273	0	39.7142	0	0	16.3198	57.0404	36.4046	66.0633	30.8906	59.7732	129.593	95.1332
PWY-6182: superpathway of salicylate degradation|unclassified	0	19.9532	0	0	0	0	0	0	0	0	0	0	0	0	41.607	13.9919	0	0	0	0	0	0	0	0	0	0	0	0	0
PWY-6185: 4-methylcatechol degradation (ortho cleavage)|unclassified	0	25.4065	0	7.13912	0	0	0	0	11.2785	19.5273	0	0	0	0	47.5189	23.9083	0	4.67847	6.00626	0	0	0	0	0	0	0	3.89514	0	0
PWY-6215: 4-chlorobenzoate degradation|unclassified	0	0	0	0	0	0	0	0	0	0	0	0	0	0	2.64175	0	0	0	0	0	0	5.82299	0	0	6.9633	0	0	0	0
PWY-621: sucrose degradation III (sucrose invertase)|unclassified	391.507	640.591	1362.24	195.877	965.424	1057.76	1043.38	868.658	1402.76	1188.8	1310.78	730.469	819.436	1507.67	1939.91	846.682	1085.05	3402.39	993.358	587.131	813.347	1026.22	1541.05	938.187	1117.79	483.217	804.738	1028.47	847.881
PWY-622: starch biosynthesis|unclassified	0	31.4899	49.6219	19.0444	102.87	96.0245	191.878	128.118	57.9309	109.938	110.563	93.7214	68.3402	94.9365	69.0731	48.2916	148.806	29.4734	99.6592	7.01738	56.3841	135.199	87.2992	86.8652	87.338	48.4361	86.0351	79.2203	72.6564
PWY-6263: superpathway of menaquinol-8 biosynthesis II|unclassified	0	33.2777	70.749	22.2751	73.7581	111.733	129.895	135.317	119.794	75.9489	69.8	96.0496	83.6022	90.8339	100.11	124.479	127.987	25.221	171.906	0	111.72	195.151	197.397	60.0872	130.48	23.9253	140.386	114.812	58.6333
PWY-6269: adenosylcobalamin salvage from cobinamide II|unclassified	0	60.7835	0	0	101.8	0	0	0	0	33.2464	96.6965	48.5805	0	0	0	0	105.555	0	0	0	68.9817	109.717	0	78.9992	65.9097	0	68.8769	56.3168	0
PWY-6270: isoprene biosynthesis I|unclassified	901.01	2201.22	3233.62	675.498	3155.11	4383.84	2418.06	3643.61	3618.09	4709.91	3474.94	2834.85	1893.39	4704.83	4836.88	3761.73	5112.81	4957.58	4043.65	739.623	3435.17	3199.99	3995.24	2669.52	2910.78	1057.79	2318.6	2828.58	2428.24
PWY-6277: superpathway of 5-aminoimidazole ribonucleotide biosynthesis|unclassified	1209.42	3600.79	3184.05	1198.87	5315.47	4225.2	3609.08	5356.73	3362.91	4963.63	5138.57	4595.07	3373.05	3855.12	4060.62	3654.28	6038.09	3533.7	3693	540.501	4924.2	6322.66	5780.88	5468.48	5053.56	1845.9	4075.46	4651.19	4070.32
PWY-6281: L-selenocysteine biosynthesis II (archaea and eukaryotes)|unclassified	12.4359	0	0	16.9999	0	0	0	0	0	0	0	0	0	0	0	0	0	0	0	0	0	0	0	0	0	14.4899	0	0	0
PWY-6282: palmitoleate biosynthesis I (from (5Z)-dodec-5-enoate)|unclassified	750.122	2676.86	1852.6	761.234	3618.83	2885.83	2453.24	3442.73	3193.11	3246.53	3646.49	2738.04	2262.62	3280.3	2965.26	2759.66	3954.9	1931.75	2666.07	292.37	3440.84	3628.82	3897.41	3602.58	2652.4	1133.49	3175.42	2767.69	2725.99
PWY-6284: superpathway of unsaturated fatty acids biosynthesis (E. coli)|unclassified	579.282	694.211	1570.04	203.825	923.405	2637.79	677.871	1232.77	3282.32	2913.27	1111.68	780.525	647.742	3390.15	2888.77	2606.6	2709.39	2005.23	2413.42	304.697	1482.35	372.358	1138.42	407.886	513.82	314.254	581.79	1018.88	901.441
PWY-6285: superpathway of fatty acids biosynthesis (E. coli)|unclassified	621.669	1136.62	1307.88	330.612	1525.27	1817.88	844.184	1189.83	2386.61	1823.96	1759.11	849.858	785.769	2194.97	2331.36	1658.92	1906.44	1463.23	1479.06	201.952	1228.09	689.457	1811.91	726.662	886.208	499.952	919.17	1471.15	1104.95
PWY-6305: putrescine biosynthesis IV|unclassified	393.033	1367.26	1293.18	499.043	2243.08	1818.15	1757.75	2292.85	1304.45	2331.3	2088.79	1923.32	1705.89	1835.81	1530.61	1624.01	2713.27	737.829	1905.42	114.084	2154.95	2850.13	2543.58	2429.68	1954.38	846.511	2129.26	2089.74	1916.74
PWY-6307: L-tryptophan degradation X (mammalian, via tryptamine)|unclassified	18.6544	0	0	27.3749	0	0	0	0	0	0	0	0	0	0	29.954	0	0	0	0	0	0	0	0	0	0	39.4048	0	0	0
PWY-6309: L-tryptophan degradation XI (mammalian, via kynurenine)|unclassified	10.1484	5.5894	13.3237	21.0227	5.73989	6.55249	7.51182	9.7177	8.60768	11.5518	8.20331	7.36492	8.53489	7.65981	11.3482	12.2817	20.4959	0	0	0	8.57909	11.88	7.29122	8.9177	10.4776	7.43447	10.2084	11.1187	16.3674
PWY-6313: serotonin degradation|unclassified	23.1841	0	0	34.0461	0	0	0	0	0	0	0	0	0	0	39.3512	0	0	0	0	0	0	0	0	0	0	47.6993	0	0	0
PWY-6317: galactose degradation I (Leloir pathway)|unclassified	1012.27	2247.55	3492.85	682.083	3251.37	3916.17	3021.02	3794.25	4283.31	4250.2	3505.25	3133.22	2840.73	4545.93	4125.94	3608.77	4690.92	4825.69	4326.68	739.009	3499.12	3943.56	4025.5	3644.97	3367.48	1447.95	3066.73	3404.39	3013.52
PWY-6318: L-phenylalanine degradation IV (mammalian, via side chain)|unclassified	12.2735	0	0	5.46181	0	0	0	0	16.858	0	0	0	0	0	286.978	54.9298	17.2397	41.5585	0	0	0	0	0	0	0	8.89645	0	0	0
PWY-6338: superpathway of vanillin and vanillate degradation|unclassified	0	0	0	0	0	0	0	0	0	0	0	0	0	0	6.91386	0	0	0	0	0	0	0	0	0	0	0	0	0	0
PWY-6339: syringate degradation|unclassified	0	13.6158	0	0	0	0	0	0	0	0	0	0	0	0	0	0	0	0	0	0	0	0	0	0	0	0	0	0	0
PWY-6342: noradrenaline and adrenaline degradation|unclassified	11.692	0	0	13.1841	0	0	0	0	0	0	0	0	0	0	0	0	0	0	0	0	0	0	0	0	0	10.7536	0	0	0
PWY-6344: L-ornithine degradation II (Stickland reaction)|unclassified	0	108.289	94.0327	0	139.979	160.106	0	212.301	123.369	169.795	157.535	180.876	126.564	105.339	318.452	118.615	174.726	0	112.722	0	215.912	230.25	108.419	177.65	151.912	0	168.602	129.761	123.884
PWY-6349: CDP-archaeol biosynthesis|unclassified	0	12.2395	7.23925	0	32.0699	39.9076	31.6286	46.4335	31.7445	44.7173	30.5151	25.2971	27.0234	33.5286	0	15.7339	70.4598	0	0	0	0	55.1311	14.6214	19.4181	52.0316	5.73368	0	14.3661	20.6957
PWY-6350: archaetidylinositol biosynthesis|unclassified	0	0	0	0	0	0	13.2742	14.7368	0	17.1646	10.593	0	11.7785	15.5274	0	9.67009	26.537	0	0	0	0	16.933	0	0	26.0911	0	0	9.07841	7.97613
PWY-6351: D-myo-inositol (1,4,5)-trisphosphate biosynthesis|unclassified	21.6381	0	0	0	0	0	0	0	0	0	0	0	0	0	0	0	0	0	0	0	0	0	0	0	0	0	0	0	0
PWY-6352: 3-phosphoinositide biosynthesis|unclassified	1.84674	0	0	1.71461	0	0	0	0	0	0	0	0	0	0	0	0	0	0	0	0	0	0	0	0	0	3.28373	0	0	0
PWY-6353: purine nucleotides degradation II (aerobic)|unclassified	260.917	962.32	1378.99	433.485	1312.6	1351.62	1249.92	1616.15	1429.83	1796.72	1284.46	1353.61	1172.61	1642.05	2386.36	1223.99	1938.39	1864.73	1514.04	299.664	1564.36	1905.27	1576.32	1761.25	1353.19	555.551	1233.21	1214.57	1158.55
PWY-6358: superpathway of D-myo-inositol (1,4,5)-trisphosphate metabolism|unclassified	6.27426	0	0	4.70318	0	0	0	0	0	0	0	0	0	0	0	0	0	0	0	0	0	0	0	0	0	6.74387	0	0	0
PWY-6362: 1D-myo-inositol hexakisphosphate biosynthesis II (mammalian)|unclassified	0	0	0	5.50123	0	0	0	0	0	0	0	0	0	0	0	0	0	0	0	0	0	0	0	0	0	6.20176	0	0	0
PWY-6367: D-myo-inositol-5-phosphate metabolism|unclassified	9.0246	0	0	0	0	0	0	0	0	0	0	0	0	0	0	0	0	0	0	0	0	0	0	0	0	7.08912	0	0	0
PWY-6368: 3-phosphoinositide degradation|unclassified	5.07268	0	0	8.11898	0	0	0	0	0	0	0	0	0	0	0	0	0	0	0	0	0	0	0	0	0	8.99462	0	0	0
PWY-6383: mono-trans, poly-cis decaprenyl phosphate biosynthesis|unclassified	7.72068	17.0652	19.9381	5.83711	12.9854	15.9954	21.4201	20.309	35.9137	30.0098	14.7896	16.3354	26.5303	18.6336	24.6705	13.3829	24.6026	12.8785	20.1268	0	19.4394	13.2612	17.8673	18.9938	22.6463	7.50221	17.4151	15.4829	23.1309
PWY-6385: peptidoglycan biosynthesis III (mycobacteria)|unclassified	1352.05	4737.58	4369.72	1235.35	6479.78	5157.39	4906.56	6535.24	4838.53	5746.23	6333.24	5256.24	4451.13	4973.47	5736.14	5108.01	7901.3	5769.63	5603.02	931.6	6614.65	7024.51	6864.65	6786.76	5131.17	2205.64	5870.41	5064.55	5082.22
PWY-6386: UDP-N-acetylmuramoyl-pentapeptide biosynthesis II (lysine-containing)|unclassified	1600.54	5981.97	5606.41	1534.9	8330.62	6660.18	6659.07	8713.19	5789.83	7673.92	7844.76	6914.67	5880.81	6637.22	7228.22	6402.36	10522.5	8601.78	6763.54	1310.34	8867.44	9446.31	8270.78	8477.98	6583.3	3059.6	7872.5	6591.16	6980.38
PWY-6387: UDP-N-acetylmuramoyl-pentapeptide biosynthesis I (meso-diaminopimelate containing)|unclassified	1594.12	5876.49	5517.81	1513.17	8161.43	6477.74	6567.14	8531.31	5524.29	7473.82	7723.56	6778.47	5812.13	6391.86	7075.51	6223.35	10290	8477.02	6607.17	1284.88	8635.06	9202.98	8133.77	8325.48	6436.3	3004.89	7781.58	6464.29	6879.41
PWY-6396: superpathway of 2,3-butanediol biosynthesis|unclassified	13.9842	26.585	15.8025	8.8555	10.8174	12.7873	3.67916	0	21.3396	13.7288	23.427	0	0	14.925	28.2008	14.0973	4.99431	13.5853	13.071	0	17.2644	10.3679	50.0642	0	14.8189	4.54286	3.4326	32.3175	7.56746
PWY-6435: 4-hydroxybenzoate biosynthesis V|unclassified	68.4812	323.473	154.575	89.0849	205.981	283.003	204.027	296.158	154.622	373.607	222.389	249.849	181.601	250.622	179.916	259.721	337.494	26.993	229.641	0	285.696	293.181	300.087	258.255	217.53	118.459	206.613	255.177	188.118
PWY-6470: peptidoglycan biosynthesis V (&beta;-lactam resistance)|unclassified	179.038	104.814	564.114	22.1895	99.771	391.573	137.357	162.83	1126.12	359.596	114.235	128.311	141.886	488.143	681.948	733.522	251.496	551.869	714.856	35.6633	200.279	80.2053	184.469	99.2251	93.7504	54.1406	181.409	217.058	136.674
PWY-6471: peptidoglycan biosynthesis IV (Enterococcus faecium)|unclassified	726.109	1357.9	1090.11	68.7295	2148.18	1595.19	736.368	487.931	2667.41	1508.58	3274.38	368.308	475.321	2286.65	1534.25	1563.07	1196.21	2012.97	1763.94	290.452	628.848	810.158	3761.11	452.166	1489.83	157.443	524.921	1871.11	567.182
PWY-6478: GDP-D-glycero-&alpha;-D-manno-heptose biosynthesis|unclassified	10.1459	40.556	121.407	15.5761	51.7361	28.1487	124.833	40.2498	29.652	66.1887	24.0016	30.5464	70.1116	39.4426	0	34.2073	47.1606	343.753	54.0115	71.4447	50.9657	56.124	108.328	116.648	49.7281	37.3877	47.2816	38.2438	66.7085
PWY-6507: 4-deoxy-L-threo-hex-4-enopyranuronate degradation|unclassified	284.185	615.858	885.711	261.633	1001.14	818.667	849.299	1057.77	865.074	1081.98	907.329	879.109	883.742	977.755	915.226	1085.37	1415.44	684.249	1566.61	107.152	996.99	1121.99	1068.23	1275.6	1053.33	456.41	904.798	1071.42	982.474
PWY-6519: 8-amino-7-oxononanoate biosynthesis I|unclassified	315.595	1846.49	1346.11	484.651	2777.07	1707.25	1912.69	2283	1025.83	2159.16	2403.85	1912.23	1626.88	1699.83	1382.04	1585.12	2385.16	1544.36	1496.2	239.101	2323.16	2625.07	2772.73	2532.08	1726.98	865.288	2139.89	1810.52	1829.15
PWY-6527: stachyose degradation|unclassified	982.344	1794.61	3211.64	569.129	2629.84	3668.8	2519.25	3229.81	5590.69	3870.56	3031.64	2687.34	2424.7	4982.68	5158.83	3344.18	4105.16	5546.84	4028.62	852.573	2996.11	3216.48	3397.74	3042.54	2909.64	1247.31	2508.26	2952.24	2584.42
PWY-6531: mannitol cycle|unclassified	17.6305	32.4786	56.0462	14.6739	45.6306	51.5163	41.5192	50.1086	35.677	57.525	53.4956	49.963	42.9276	51.4378	40.2219	42.1084	70.1774	65.777	40.5168	9.77924	58.8004	61.9138	52.4922	61.8429	66.2279	27.3042	50.6459	50.0203	47.1742
PWY-6545: pyrimidine deoxyribonucleotides de novo biosynthesis III|unclassified	615.624	1541.74	1557.09	813.857	2722.15	1811.13	2230.11	1929.72	1246.1	2390.96	1992.05	1619.06	1999.54	2017.58	1765.77	2126.6	2876.34	672.286	1796.17	83.7591	2311.92	2246.9	2084.83	1763.04	1837.82	905.159	2179.06	1910.65	2297.1
PWY-6549: L-glutamine biosynthesis III|unclassified	272.454	607.981	573.453	342.958	788.901	807.143	631.844	846.873	658.793	945.959	978.811	758.048	611.783	851.089	839.687	750.326	1173.35	341.952	893.379	26.14	874.997	830.67	1101.71	815.239	791.005	306.889	685.803	826.485	632.841
PWY-6554: 1D-myo-inositol hexakisphosphate biosynthesis V (from Ins(1,3,4)P3)|unclassified	0	0	0	3.87885	0	0	0	0	0	0	0	0	0	0	0	0	0	0	0	0	0	0	0	0	0	4.71799	0	0	0
PWY-6555: superpathway of 1D-myo-inositol hexakisphosphate biosynthesis (plants)|unclassified	0	0	0	5.01881	0	0	0	0	0	0	0	0	0	0	0	0	0	0	0	0	0	0	0	0	0	6.38279	0	0	0
PWY-6557: glycoaminoglycan-protein linkage region biosynthesis|unclassified	7.32979	0	0	3.29529	0	0	0	0	0	0	0	0	0	0	0	0	0	0	0	0	0	0	0	0	0	4.85609	0	0	0
PWY-6558: heparan sulfate biosynthesis (late stages)|unclassified	12.5599	0	0	10.3072	0	0	0	0	0	0	0	0	0	0	0	0	0	0	0	0	0	0	0	0	0	10.8276	0	0	0
PWY-6562: norspermidine biosynthesis|unclassified	13.368	64.5033	39.7821	24.2448	71.9866	57.3247	53.2582	79.3732	40.1293	72.5933	79.3621	70.9811	53.9196	58.1819	35.744	60.0151	94.6914	16.0324	57.8199	0	81.9848	77.0328	77.2106	78.71	58.0066	24.8469	68.3002	68.0712	78.2233
PWY-6564: heparan sulfate biosynthesis|unclassified	7.71307	0	0	0	0	0	0	0	0	0	0	0	0	0	0	0	0	0	0	0	0	0	0	0	0	0	0	0	0
PWY-6565: superpathway of polyamine biosynthesis III|unclassified	13.871	62.9163	41.7236	22.3031	74.006	59.7631	54.9511	82.7583	41.9212	75.6487	83.4434	73.9352	56.0561	60.6684	36.5304	58.8856	98.8469	16.5299	59.7865	0	85.4866	80.2294	80.1139	82.2171	60.4706	25.6914	71.2445	70.988	63.0715
PWY-6569: chondroitin sulfate biosynthesis|unclassified	8.53529	0	0	4.64799	0	0	0	0	0	0	0	0	0	0	0	0	0	0	0	0	0	0	0	0	0	6.13215	0	0	0
PWY-6571: dermatan sulfate biosynthesis|unclassified	6.63193	0	0	4.282	0	0	0	0	0	0	0	0	0	0	0	0	0	0	0	0	0	0	0	0	0	5.64191	0	0	0
PWY-6572: chondroitin sulfate degradation I (bacterial)|unclassified	5.43124	45.5573	27.8747	0	62.666	48.1848	53.5497	64.0804	15.21	65.7786	49.039	63.5689	50.7645	42.232	11.9895	36.1503	54.3603	4.48473	63.1787	0	67.6386	58.4303	88.3772	50.1388	36.7511	13.942	49.2283	59.324	35.9255
PWY-6588: pyruvate fermentation to acetone|unclassified	89.0583	327.802	216.822	162.853	535.656	338.68	259.941	421.719	231.777	391.158	392.293	363.797	216.833	334.035	226.335	308.622	622.43	51.8818	207.224	0	344.246	577.986	395.071	580.376	435.215	150.666	516.278	302.074	425.721
PWY-6590: superpathway of Clostridium acetobutylicum acidogenic fermentation|unclassified	209.989	680.822	637.184	286.657	810.852	761.995	759.051	904.694	605.449	974.979	811.299	790.835	635.436	748.898	1248.88	625.68	1128.53	489.663	672.154	75.8605	901.072	1040.41	897.24	967.073	883.246	328.624	714.564	725.375	635.751
PWY-6595: superpathway of guanosine nucleotides degradation (plants)|unclassified	103.213	237.85	371.015	93.1757	304.115	302.336	246.833	214.34	435.105	458.669	307.149	142.638	178.373	404.263	518.57	370.057	322.828	517.664	474.503	79.0182	182.895	287.575	422.769	229.688	294.465	92.373	240.906	300.551	226.079
PWY-6596: adenosine nucleotides degradation I|unclassified	57.51	0	71.6494	37.34	0	0	0	0	0	0	0	0	0	0	0	0	0	0	0	0	0	0	0	0	0	37.6201	0	35.0188	81.1542
PWY-6598: sciadonate biosynthesis|unclassified	0	0	0	9.2042	0	0	0	0	0	0	0	0	0	0	0	0	0	0	0	0	0	0	0	0	0	5.75199	0	0	0
PWY-6606: guanosine nucleotides degradation II|unclassified	130.733	537.587	435.859	206.38	723.673	631.024	660.206	901.76	540.079	771.272	695.817	738.2	633.099	647.613	620.486	601.945	1032.78	589.468	674	89.9426	883.28	1071.46	870.268	986.702	720.939	296.887	689.552	650.182	612.641
PWY-6608: guanosine nucleotides degradation III|unclassified	288.088	962.878	1085.15	351.807	1145.39	977.791	1243.87	1274.48	940.739	1427.39	1018.89	1150.81	1114.92	1121.82	1911.89	890.191	1528.49	2176.67	1075.06	330.987	1377.97	1550.08	1242.13	1461.74	1254.52	513.396	1043.51	1070.11	1013.6
PWY-6609: adenine and adenosine salvage III|unclassified	1258.77	3328.53	3368.1	1069.68	4329.03	4162.89	3525.4	4898.06	4528.54	4942	4573	3970.08	3267.57	4553.33	5074.75	3535	6020.68	3970.27	3568.62	619.141	4516.11	5299.81	5031.06	4508.63	4103.38	1684.93	4048.66	3960.8	4151.98
PWY-6612: superpathway of tetrahydrofolate biosynthesis|unclassified	74.5256	252.251	195.872	56.1453	344.711	124.686	96.3143	0	301.574	170.307	422.426	0	75.3015	109.257	613.415	219.253	48.2076	285.234	271.68	0	0	68.5181	381.686	205.774	178.796	91.1368	133.921	254.808	88.7922
PWY-6628: superpathway of L-phenylalanine biosynthesis|unclassified	588.061	1377.19	1484.55	519.839	2061.54	1569.9	1701.74	1713.05	1464.91	1969.25	2283.43	1453.07	1392.15	1721	2335.07	1537.67	2111.56	2030.46	1510.64	286.031	1617.73	1916.23	2658.05	1726.74	1699.54	849.143	1573.51	1833.51	1552.96
PWY-6629: superpathway of L-tryptophan biosynthesis|unclassified	534.528	925.396	1311.59	219.46	1316.84	1266.16	1390.14	1659.93	1077.92	1520.49	2118.2	1389.2	1457.83	1188.55	1463.38	1259.99	2026.25	488.577	1360.53	57.8575	1425.05	1846.03	2402.65	1773.34	1714.65	744.109	1708.04	1806.86	1341
PWY-6630: superpathway of L-tyrosine biosynthesis|unclassified	537.569	799.047	1213.95	229.92	1143.74	1126.68	1244.56	1481.78	941.941	1342.5	1808.3	1237.56	1292.46	1034.52	1300.38	1083.12	1779.91	584.425	1215.96	98.0134	1258.61	1661.28	2089.57	1564.57	1551.89	681.225	1526.49	1572.7	1189.93
PWY-6641: superpathway of sulfolactate degradation|unclassified	0	44.1082	0	46.5388	19.7754	25.622	33.3677	25.2044	17.1213	31.1407	18.7151	24.721	35.1425	36.8826	31.1057	27.9308	33.1587	0	13.722	0	22.0934	54.0615	25.4159	27.9483	41.1685	13.9623	18.6697	25.374	27.8033
PWY-6654: phosphopantothenate biosynthesis III|unclassified	0	3.62086	6.81786	0	12.1466	18.1384	19.339	31.9356	13.4289	18.6038	8.86106	17.9268	7.6011	14.856	0	12.2842	40.1773	0	2.21983	0	3.09047	35.697	5.22856	5.18432	24.8588	0	0	10.5782	8.14919
PWY-6690: cinnamate and 3-hydroxycinnamate degradation to 2-oxopent-4-enoate|unclassified	0	5.45695	0	0	0	0	0	0	0	0	0	0	0	0	0	0	0	0	0	0	0	0	0	0	0	0	0	0	0
PWY-6700: queuosine biosynthesis|unclassified	1216.03	5561.46	4531.5	1239.83	7910.81	5616.02	6251.88	8150.32	3832.46	6455.42	8048.04	6305.75	5291.49	5148.19	3985.97	5747.48	8504.3	4947	5568.42	834.467	7997.42	7765.29	8742.41	6908.1	5773.25	2604.42	7086.75	6520.38	5639.04
PWY-6703: preQ0 biosynthesis|unclassified	519.957	3155.38	2463.25	747.073	4653.02	2629.14	3251.33	3931.45	1686.9	3534.49	4066.98	3142.15	2715.02	2676.63	2482.76	2441.13	3543.93	3791.64	2510.18	582.386	3800.73	4142.42	4856.18	3671.95	3017.55	1531.84	3219.54	3353.8	2958.33
PWY-6708: ubiquinol-8 biosynthesis (prokaryotic)|unclassified	0	68.0675	16.4214	61.7763	0	0	9.25106	5.19725	38.8883	24.1101	0	0	20.8202	0	87.407	39.5923	0	26.2226	24.1546	0	0	6.20369	0	4.09981	5.02855	23.8038	5.74663	0	5.63141
PWY-6728: methylaspartate cycle|unclassified	0	0	0	0	0	0	0	0	0	0	0	0	0	0	64.9199	80.3972	0	0	0	0	0	0	0	0	0	0	0	0	0
PWY-6731: starch degradation III|unclassified	12.4752	101.929	46.5219	24.2719	163.691	88.4524	69.7862	120.05	59.459	87.0099	76.3883	101.666	56.9971	100.491	60.3623	107.437	216.883	6.57521	46.7155	0	129.639	121.978	111.208	121.209	82.0387	22.279	90.8433	81.401	107.504
PWY-6737: starch degradation V|unclassified	1433.08	4486.65	5920.71	1447.44	6796.82	5575.22	6216.51	7326.24	4824.55	7060.54	6634.57	6269.44	5627.85	5457.67	5519.94	5090.6	8383.34	8036.19	6154.94	1342.14	7218.29	8655.45	7776.21	7799.58	6828.79	2835.68	6472.04	6496.49	6187.9
PWY-6748: nitrate reduction VII (denitrification)|unclassified	0	0	0	0	0	0	0	0	0	0	0	0	0	0	14.4481	0	0	7.87426	0	0	0	0	0	0	0	0	0	0	0
PWY-6749: CMP-legionaminate biosynthesis I|unclassified	14.2615	60.1956	50.0896	15.4987	75.9917	62.5663	74.365	68.7352	36.3831	97.8556	93.248	72.4627	58.8984	60.0272	63.5364	55.048	83.1632	43.7305	74.7464	12.9058	92.4712	92.3706	111.243	122.171	67.2966	33.7119	70.3431	75.261	83.2085
PWY-6760: xylose degradation III|unclassified	0	0	0	0	0	0	0	0	0	0	0	0	0	0	0	8.10878	0	0	0	0	0	0	0	0	0	0	0	0	0
PWY-6785: hydrogen production VIII|unclassified	0	5.80168	0	0	0	0	11.4076	0	27.1905	0	0	0	0	10.8452	36.391	7.97965	0	20.3592	0	0	0	0	0	3.03785	0	0	13.4838	0	0
PWY-6803: phosphatidylcholine acyl editing|unclassified	13.4266	27.9968	7.84646	22.6338	21.8053	11.3598	11.1138	20.4568	110.337	25.8997	24.8387	23.5104	7.76837	6.57729	215.521	92.9244	11.8299	0	12.1612	0	29.8623	14.886	41.0905	26.4924	8.81668	18.1309	24.8037	17.2127	17.4268
PWY-6823: molybdenum cofactor biosynthesis|unclassified	10.0921	17.3984	0	14.2926	0	0	0	0	0	0	0	0	0	0	25.6292	7.64925	0	0	0	0	0	0	0	0	0	12.8895	0	0	0
PWY-6837: fatty acid beta-oxidation V (unsaturated, odd number, di-isomerase-dependent)|unclassified	13.1163	87.1361	13.0456	65.3357	0	0	0	0	17.1422	16.3494	0	0	0	0	91.1363	21.6826	0	19.6769	0	0	0	0	0	0	0	36.0081	0	3.49689	0
PWY-6857: retinol biosynthesis|unclassified	20.9583	0	0	27.0593	0	0	0	0	0	0	0	0	0	0	0	0	0	0	0	0	0	0	0	6.69636	16.1009	26.9836	0	0	0
PWY-6859: all-trans-farnesol biosynthesis|unclassified	167.991	393.582	777.665	131.83	604.395	356.687	592.875	308.716	474.993	474.418	825.948	234.496	374.962	411.251	1167.36	393.233	495.476	2196.29	600.554	325.174	356.697	448.361	980.486	369.663	457.237	279.656	354.057	475.162	341.445
PWY-6861: the visual cycle I (vertebrates)|unclassified	6.78051	0	0	5.32473	0	0	0	0	0	0	0	0	0	0	0	0	0	0	0	0	0	0	0	0	0	8.12464	0	0	0
PWY-6863: pyruvate fermentation to hexanol|unclassified	65.8054	141.939	198.838	113.592	182.234	213.981	166.634	167.095	256.318	319.769	188.059	138.902	175.334	314.298	378.047	200.109	424.439	204.45	225.936	28.6027	200.611	220.417	221.776	224.854	263.044	135.429	211.402	251.995	213.344
PWY-6876: isopropanol biosynthesis|unclassified	42.219	79.262	104.054	63.6468	136.376	160.286	73.1246	179.38	89.6092	137.534	100.765	144.104	92.0009	180.969	94.5731	108.969	202.962	55.6548	106.427	7.92257	106.321	134.1	136.158	165.052	134.467	50.5452	126.117	130.797	177.486
PWY-6883: pyruvate fermentation to butanol II|unclassified	80.4365	163.752	230.274	123.683	230.714	223	182.173	158.824	294.914	328.291	227.171	128.9	177.622	314.477	442.933	232.831	284.653	263.519	296.572	40.6992	149.425	187.398	264.351	209.745	227.18	131.787	186.899	230.846	187.178
PWY-6886: 1-butanol autotrophic biosynthesis|unclassified	0	13.2313	0	0	0	0	29.4098	0	17.6763	0	0	0	0	0	86.8156	21.0499	0	35.9572	0	0	0	0	0	0	0	0	0	0	0
PWY-6891: thiazole biosynthesis II (Bacillus)|unclassified	0	23.3678	0	0	36.9401	20.47	36.2631	44.3731	30.1482	32.9117	29.5587	25.6789	25.5988	19.6968	57.9932	21.1485	45.6418	0	25.3136	0	41.1169	38.3975	33.5505	26.9717	37.6136	0	48.0709	20.4644	23.3668
PWY-6892: thiazole biosynthesis I (E. coli)|unclassified	10.4057	72.065	48.815	16.4143	95.8836	61.6153	63.0104	89.6839	37.4806	76.6678	96.1874	75.597	52.1558	51.6417	73.0315	46.0562	68.6657	131.03	47.3134	23.8883	83.8665	108.076	109.41	90.1052	59.5374	30.7759	59.7893	71.6846	49.9838
PWY-6895: superpathway of thiamin diphosphate biosynthesis II|unclassified	0	111.034	0	0	175.164	98.1776	167.047	208.346	135.607	155.511	141.15	122.995	120.378	94.2338	247.013	100.593	213.565	0	118.375	0	193.783	182.073	160.351	129.219	174.113	0	218.648	98.3714	110.736
PWY-6897: thiamin salvage II|unclassified	291.742	1536.1	1167.61	438.158	2428.49	1844.05	1660.71	2502.87	1068.32	2160.52	2338.22	2103.7	1557.22	1714.58	1339.91	1582.6	2501.36	3011.05	1431.18	489.417	2361.72	2620.88	2694.33	2210.39	1804.31	714.277	1803.61	1900.33	1544.33
PWY-6901: superpathway of glucose and xylose degradation|unclassified	303.796	511.21	836.454	200.634	608.954	1158.95	693.467	750.278	1334.37	1262.37	559.558	603.874	667.542	1423.85	1133.05	1208.7	1320.8	857.389	1085.5	121.345	818.735	382.631	896.39	408.008	345.494	320.672	548.233	840.974	537.619
PWY-6906: chitin derivatives degradation|unclassified	8.88377	0	0	13.5786	0	0	0	0	0	0	0	0	0	0	0	0	0	0	0	0	0	0	0	0	0	0	0	0	0
PWY-6936: seleno-amino acid biosynthesis|unclassified	365.216	838.267	1014.5	446.429	1296.74	1464.16	849.372	1296.83	1966.59	1612.97	1502.18	1009.25	775.105	1827.7	1873.81	1416.95	1484.2	1393.51	1810.67	237.733	1201.07	1137.34	1740.81	1048.4	843.546	401.925	863.467	933.995	883.681
PWY-6948: sitosterol degradation to androstenedione|unclassified	0	0	0	3.49167	0	0	0	0	0	0	0	0	0	0	0	0	0	0	0	0	0	0	0	0	0	3.16078	0	0	0
PWY-6953: dTDP-3-acetamido-3,6-dideoxy-&alpha;-D-galactose biosynthesis|unclassified	3.5785	15.6122	30.1355	18.3686	23.9038	18.4747	19.8785	40.1849	14.529	20.8265	35.7145	25.9991	20.6823	21.9623	26.2902	31.9974	53.0888	70.2141	46.0088	9.36442	43.635	35.3796	59.9218	41.1104	31.5555	12.5835	39.5871	21.2987	34.994
PWY-6969: TCA cycle V (2-oxoglutarate:ferredoxin oxidoreductase)|unclassified	296.859	1141.27	801.032	433.079	1469.54	1219.88	1038.89	1552.63	927.09	1364.73	1409.65	1269.26	999.466	1070.32	1138.61	1141.68	1711.72	394.314	884.941	44.5923	1068.22	1736.96	1389.87	1359.72	1348.46	505.99	1285.42	1156.14	1085.09
PWY-6992: 1,5-anhydrofructose degradation|unclassified	82.9953	0	0	76.9426	0	0	0	0	0	0	0	0	0	0	0	0	0	0	0	0	0	0	0	0	0	109.945	0	11.5122	28.9122
PWY-7003: glycerol degradation to butanol|unclassified	214.486	607.282	528.427	258.908	963.573	715.969	613.03	874.412	536.445	845.714	856.074	770.199	526.156	708.61	560.553	668.721	1268.49	260.621	501.204	45.097	747.216	1119.98	842.346	1137.5	945.848	340.829	1032.67	673.928	810.579
PWY-7007: methyl ketone biosynthesis|unclassified	96.9255	327.192	168.886	134.82	359.131	280.372	256.566	403.183	162.144	398.23	406.407	340.708	251.81	285.541	160.922	258.988	480.892	44.365	221.657	6.57185	420.8	436.952	417.318	451.685	361.709	148.536	315.934	339.061	297.711
PWY-7013: L-1,2-propanediol degradation|unclassified	84.6659	201.6	377.262	44.6561	289.002	434.221	298.584	490.147	565.829	540.804	378.189	430.782	255.41	357.733	847.103	316.241	473.522	127.439	409.933	16.4833	397.088	731.867	237.914	477.095	405.886	121.983	255.765	342.087	281.221
PWY-7039: phosphatidate metabolism, as a signaling molecule|unclassified	6.03963	0	0	6.91665	0	0	0	0	0	0	0	0	0	0	0	0	0	0	0	0	0	0	0	0	0	11.4263	0	0	0
PWY-7046: 4-coumarate degradation (anaerobic)|unclassified	0	0	0	0	0	0	5.988	0	0	0	0	0	0	0	0	0	0	0	0	0	0	0	0	0	0	0	0	3.99688	0
PWY-7049: icosapentaenoate biosynthesis II (metazoa)|unclassified	0	0	0	4.17365	0	0	0	0	0	0	0	0	0	0	0	0	0	0	0	0	0	0	0	0	0	4.40354	0	0	0
PWY-7090: UDP-2,3-diacetamido-2,3-dideoxy-&alpha;-D-mannuronate biosynthesis|unclassified	4.30651	29.9989	10.2935	11.112	40.9791	20.7176	17.969	32.2697	13.1173	29.2043	31.5955	25.6717	15.3525	15.333	18.3957	18.845	33.0802	7.12601	16.1099	0	31.0037	41.3496	35.3193	48.8862	29.4771	8.53242	30.1162	23.6243	19.9479
PWY-7094: fatty acid salvage|unclassified	15.3982	5.8542	5.40251	14.7613	14.039	6.60813	0	8.64928	5.61317	14.8409	14.4579	7.59529	0	13.5967	24.6932	7.19354	12.8327	0	0	0	6.2208	8.22196	13.843	14.732	0	16.0264	7.828	9.69726	7.40232
PWY-7097: vanillin and vanillate degradation I|unclassified	0	0	0	0	0	0	0	0	0	0	0	0	0	0	6.91386	0	0	0	0	0	0	0	0	0	0	0	0	0	0
PWY-7098: vanillin and vanillate degradation II|unclassified	0	0	0	0	0	0	0	0	0	0	0	0	0	0	7.54843	0	0	0	0	0	0	0	0	0	0	0	0	0	0
PWY-7111: pyruvate fermentation to isobutanol (engineered)|unclassified	1211.6	3385.05	3319.89	1265.53	5048.02	4092.38	4036.57	4976.12	3504.26	4903.9	5308.76	4231.5	3942.26	4342.29	4304.35	3908.87	6555.68	1920.33	4144.53	281.005	4838.08	5624.14	5860.57	5115.73	4445.34	2039.73	4569.37	4620.83	4498.47
PWY-7115: C4 photosynthetic carbon assimilation cycle, NAD-ME type|unclassified	356.111	874.83	778.519	337.795	1030.67	1013.5	672.347	1047.73	1092.03	1070.94	1536.43	988.208	635.517	973.807	1012.11	907.24	1388.84	410.553	1045.07	57.7139	1060.67	996.926	1627.35	1023.63	1045.58	325.886	745.998	1077	643.488
PWY-7117: C4 photosynthetic carbon assimilation cycle, PEPCK type|unclassified	358.453	1100.56	1505.86	430.137	1300.13	1932.9	812.317	1187.18	2102.73	2082.01	1712.32	1105.07	727.578	2268.92	2699.04	1900.18	1833.06	1606.02	2295.82	236.536	1316.05	966.417	2284.72	1097.19	1059.8	343.735	807.216	1311.41	708.16
PWY-7118: chitin degradation to ethanol|unclassified	31.1553	67.1225	22.8042	32.7305	0	42.5182	0	0	60.5746	31.6538	0	0	7.40331	0	153.056	24.6197	0	63.7011	0	0	0	3.69426	0	0	30.5464	12.1384	0	0	9.03858
PWY-7124: ethylene biosynthesis V (engineered)|unclassified	0	0	0	0	0	0	0	0	0	0	0	0	0	0	46.4096	0	0	14.3909	0	0	0	0	0	0	0	0	0	0	0
PWY-7165: L-ascorbate biosynthesis VI (engineered pathway)|unclassified	0	0	0	0	0	0	0	0	0	0	0	0	0	0	57.8381	0	0	0	0	0	0	0	0	0	0	0	0	0	0
PWY-7184: pyrimidine deoxyribonucleotides de novo biosynthesis I|unclassified	991.887	2463.29	1850.55	1048.15	3654.31	2450.09	2845.13	2723.85	2043.4	2870.2	3276.18	2200.8	2520.95	2706.93	2323.86	3035.96	3669.27	830.116	2447.25	98.6309	3221.41	3091.25	3975.76	2541.92	2488.82	1237.59	2558.09	2729.82	2601.02
PWY-7185: UTP and CTP dephosphorylation I|unclassified	42.6259	0	0	34.9127	0	0	0	0	0	0	0	0	0	0	0	0	0	0	0	0	0	0	0	0	0	31.1718	0	0	9.42448
PWY-7187: pyrimidine deoxyribonucleotides de novo biosynthesis II|unclassified	1041.4	2917.88	2522.82	995.854	4366.27	3348.6	3766.9	3585.52	3293.45	3877.19	3751.87	2907.68	3255.41	3977.75	3288.12	3887.37	5167.17	1586.97	3210.36	194.6	4074.61	4157.13	4195.94	3541.06	2974.43	1461.48	3445.6	3101.23	3385.82
PWY-7196: superpathway of pyrimidine ribonucleosides salvage|unclassified	547.864	1618.17	1238.68	500.176	2400.05	2016.27	1881.5	2604.02	1547.69	2008.95	2523.78	2087.26	1701.28	1777.51	1327.81	2231.86	2853.53	676.557	2113.83	90.8175	2715.32	2786.31	2590.81	2091.22	1939.62	850.111	2365.25	2002.34	1833.66
PWY-7197: pyrimidine deoxyribonucleotide phosphorylation|unclassified	753.277	1943.72	1275.94	951.081	3103.1	1821.97	1855.84	2157.24	1328.18	2151.9	2477.45	1779.46	1643.27	2038.12	1577.36	2305.04	3118.15	510.24	1849.2	60.0781	2558.43	2483.66	2966.11	1975.52	1953.05	888.141	2050.8	2086.56	2167.37
PWY-7198: pyrimidine deoxyribonucleotides de novo biosynthesis IV|unclassified	165.292	560.495	339.227	247.56	751.582	759.735	521.185	736.018	772.293	560.431	615.816	513.18	512.085	807.471	1325.6	656.896	846.104	446.968	428.178	63.0228	763.596	707.208	586.038	714.973	573.672	296.182	678.363	496.736	594.885
PWY-7199: pyrimidine deoxyribonucleosides salvage|unclassified	689.676	1621.1	1523.86	445.245	2338.9	1783.39	1827.8	2268.25	1419.26	2322.91	2314.48	1989.65	1708.47	1757.88	1738.03	1774.5	2713.65	1904.99	1898.71	223.292	2537.44	2739.53	2588.44	2407.45	2032.99	882.615	2113.84	1984.6	2040.95
PWY-7200: superpathway of pyrimidine deoxyribonucleoside salvage|unclassified	124.964	247.603	459.395	42.8923	259.879	160.343	194.161	164.933	508.266	416.547	218.151	116.495	119.197	102.321	905.875	78.0341	3.69429	162.432	226.297	26.2988	105.953	283.363	225.982	6.26843	181.309	81.6462	204.919	198.704	253.123
PWY-7204: pyridoxal 5'-phosphate salvage II (plants)|unclassified	12.6811	0	40.728	36.4703	0	0	0	8.35772	84.3169	38.1998	24.3202	9.17165	10.1838	10.0503	47.3883	0	0	124.505	10.9066	0	0	0	6.614	5.53675	6.12026	39.8494	0	9.27387	12.2277
PWY-7208: superpathway of pyrimidine nucleobases salvage|unclassified	968.448	2417.35	1675.53	1082.42	3749.35	2338.32	2337.03	2882.32	1688.82	2729.31	3208.26	2399.8	2119.18	2482.82	2034.74	2788.97	3881.86	701.74	2345.04	84.652	3280.04	3275.42	3749.34	2630.31	2534.82	1143.87	2693.65	2715.74	2750.39
PWY-7209: superpathway of pyrimidine ribonucleosides degradation|unclassified	7.72855	26.1628	19.2857	16.2782	35.8768	39.6572	18.1173	43.242	20.1488	36.3242	40.7838	19.8076	44.3639	17.1307	19.0873	22.4996	36.2281	0	17.4259	0	43.4778	70.9423	48.7185	63.7053	34.7855	4.681	34.8895	33.3644	41.5467
PWY-7210: pyrimidine deoxyribonucleotides biosynthesis from CTP|unclassified	218.443	712.42	439.376	320.464	970.205	928.197	671.318	911.042	903.516	723.582	798.617	646.22	651.967	994.763	1428.92	843.148	1078.59	510.962	558.468	73.6824	963.745	895.2	776.365	879.681	731.037	374.426	846.665	646.558	760.954
PWY-7211: superpathway of pyrimidine deoxyribonucleotides de novo biosynthesis|unclassified	612.239	1910.25	1369.52	602.442	2780.99	2187.31	2234.91	2744.97	1722.77	2342.63	2600.87	2209.88	2018.33	2139.67	1891.63	2395.26	3012.78	687.74	1964.5	95.1303	2901.45	3088.82	3080.85	2364.59	2167.66	992.913	2480.07	2225.13	2000.4
PWY-7218: photosynthetic 3-hydroxybutanoate biosynthesis (engineered)|unclassified	0	8.89391	0	0	0	0	20.4459	0	11.8092	0	0	0	0	0	62.7737	14.2187	0	25.3342	0	0	0	0	0	0	0	0	0	0	0
PWY-7219: adenosine ribonucleotides de novo biosynthesis|unclassified	2631.1	8851.55	7213.58	2663.92	12410.9	10182.8	8848.4	13245	7700.65	11474.3	11976.7	10663.1	8518.98	9500.84	8694.28	9262.7	15596.5	3913.6	9593.21	647.53	12965.6	14424.9	12547.5	12851.5	10614	4282.82	11086.5	10406.3	10921.5
PWY-7220: adenosine deoxyribonucleotides de novo biosynthesis II|unclassified	1307.34	2490.09	3513.96	959.955	3544.16	3832.77	5713.6	3142.42	7939.81	4488.37	3783.84	2378.05	4745.03	4806.28	5017.3	4906.13	4153.38	7207.08	3370.69	1085.11	3592.31	3486.77	4174.12	3160.29	2669.37	1533.69	2806.38	3068.08	2964.77
PWY-7221: guanosine ribonucleotides de novo biosynthesis|unclassified	1442.38	4973.52	4562.95	1393.66	6824.35	6394.24	5326.03	7127.78	5313.22	7029.82	6493.84	5981.09	4757.33	6018.63	6534.43	5072.3	7762.67	6898.6	5172.53	1098.04	7250.87	7744.58	7521.67	6843.09	5668.58	2692.26	5751.66	5813.08	5433.7
PWY-7222: guanosine deoxyribonucleotides de novo biosynthesis II|unclassified	1307.34	2490.09	3513.96	959.955	3544.16	3832.77	5713.6	3142.42	7939.81	4488.37	3783.84	2378.05	4745.03	4806.28	5017.3	4906.13	4153.38	7207.08	3370.69	1085.11	3592.31	3486.77	4174.12	3160.29	2669.37	1533.69	2806.38	3068.08	2964.77
PWY-7224: purine deoxyribonucleosides salvage|unclassified	3.25267	0	0	0	0	0	0	0	0	0	0	0	0	0	0	0	0	0	0	0	0	0	0	0	0	3.00198	0	0	0
PWY-7228: superpathway of guanosine nucleotides de novo biosynthesis I|unclassified	1163.58	2955.62	2227.07	1196.26	4340.66	3015.59	3225.26	3415	2374.3	3526.81	4007.64	2778.46	2887.53	3161.64	2821.77	3465.26	4360.79	1067.47	2897.24	128.013	3943.54	3813.93	4873.45	3137.41	3088.43	1498.05	3051.27	3411.28	3125.01
PWY-7229: superpathway of adenosine nucleotides de novo biosynthesis I|unclassified	1817.14	4475.25	4835.69	1519.99	6361.86	6037.92	6871.47	5858.85	6621.71	6818.96	6637.64	4577.81	6199.22	6463.07	5972.08	6264.51	7466.04	4323.94	5369.32	674.695	6336.96	6486.48	7432.61	5800.54	5089.73	2509.58	5137.06	5558.27	5220.23
PWY-722: nicotinate degradation I|unclassified	0	0	0	0	0	0	0	0	0	0	0	0	0	0	10.1018	0	0	0	0	0	0	0	0	0	0	0	0	0	0
PWY-7234: inosine-5'-phosphate biosynthesis III|unclassified	618.496	930.841	903.299	289.652	1304.55	1437.94	582.908	885.181	1008.69	959.888	1104.04	727.593	469.221	1217.49	1745.14	983.687	1013.47	1013.73	696.74	129.33	711.391	686.663	1579.89	730.093	918.731	504.727	715.502	1005.58	630.645
PWY-7235: superpathway of ubiquinol-6 biosynthesis (eukaryotic)|unclassified	8.13542	0	0	0	0	0	0	0	0	0	0	0	0	0	0	0	0	0	0	0	0	0	0	0	0	0	0	0	0
PWY-7237: myo-, chiro- and scillo-inositol degradation|unclassified	317.17	271.255	247.659	104.378	367.554	569.077	421.38	762.883	440.723	309.696	451.912	638.604	397.24	377.433	413.763	564.57	595.988	133.758	355.677	23.1774	609.672	699.161	300.123	449.412	382.451	186.681	640.285	391.629	365.448
PWY-7242: D-fructuronate degradation|unclassified	310.111	631.621	944.939	285.223	1031.5	852.851	878.683	1086.14	955.112	1135.77	939.742	902.009	909.095	1040.84	1028.71	1133.16	1500.6	821.833	1660.15	124.071	1032.34	1163.52	1100.19	1317.85	1126.2	485.361	931.858	1113.26	1040.93
PWY-7245: superpathway NAD/NADP - NADH/NADPH interconversion (yeast)|unclassified	0	0	0	0	0	0	0	0	0	0	0	0	0	0	17.7475	0	0	0	0	0	0	0	0	0	0	0	0	0	0
PWY-724: superpathway of L-lysine, L-threonine and L-methionine biosynthesis II|unclassified	992.264	3005.11	3025.85	1063.67	4586.87	4153.25	3338.75	4452.27	4483.88	4729.15	4149.34	3692.18	3109	4826.76	4108.11	3968.05	5705.32	2978.13	4140.9	470.108	4319.71	4737.48	4619.57	4163.81	3713.82	1560.97	3824.15	3773.47	3825.61
PWY-7254: TCA cycle VII (acetate-producers)|unclassified	77.2504	223.651	100.034	39.1755	232.482	152.392	163.54	219.215	245.883	193.352	225.317	192.494	146.959	167.615	755.419	349.153	187.651	156.25	167.973	9.0596	227.146	219.478	254.826	207.834	150.679	71.9199	176.587	188.133	151.863
PWY-7268: NAD/NADP-NADH/NADPH cytosolic interconversion (yeast)|unclassified	0	0	0	0	0	0	0	0	0	0	0	0	0	0	59.6977	0	0	0	0	0	0	0	0	0	0	0	0	0	0
PWY-7269: NAD/NADP-NADH/NADPH mitochondrial interconversion (yeast)|unclassified	0	26.12	0	30.5185	0	0	0	0	0	6.68013	0	0	0	0	40.3524	13.1518	0	0	0	0	0	0	0	0	0	12.9934	0	0	0
PWY-7277: sphingolipid biosynthesis (mammals)|unclassified	7.52242	0	0	5.90929	0	0	0	0	0	0	0	0	0	0	0	0	0	0	0	0	0	0	0	0	0	10.8487	0	0	0
PWY-7279: aerobic respiration II (cytochrome c) (yeast)|unclassified	58.333	154.569	36.0014	226.347	0	0	7.82524	0	107.634	14.7477	0	0	8.9351	0	371.056	181.46	0	63.3711	0	10.1032	0	0	0	0	0	132.975	5.76083	14.7652	0
PWY-7282: 4-amino-2-methyl-5-phosphomethylpyrimidine biosynthesis (yeast)|unclassified	37.7502	712.234	120.013	349.789	325.749	163.441	110.805	225.678	278.711	208.556	450.988	219.449	164.09	231.327	2131.65	952.65	734.098	571.482	207.657	48.5528	283.542	384.605	254.245	277.73	224.052	194.994	180.327	176.818	137.906
PWY-7286: 7-(3-amino-3-carboxypropyl)-wyosine biosynthesis|unclassified	2.75931	14.8583	29.9031	2.9159	0	95.2637	71.4973	128.952	61.0704	116.66	61.6853	53.8708	51.7355	102.319	0	69.8634	181.289	0	0	0	0	129.562	0	0	118.805	0	0	45.3253	0
PWY-7288: fatty acid &beta;-oxidation (peroxisome, yeast)|unclassified	13.1294	0	5.7684	9.17289	15.5042	7.0035	11.2298	12.8912	34.4401	24.5719	5.45366	11.7955	0	22.7896	101.421	33.4284	25.7907	4.93643	4.62464	0	7.59202	24.0796	8.19867	15.4163	8.31924	9.72857	5.30292	17.3534	3.43986
PWY-7294: xylose degradation IV|unclassified	0	0	0	0	0	0	0	0	0	0	0	0	0	0	0	22.6774	0	0	0	0	0	0	0	0	0	0	0	0	0
PWY-7312: dTDP-D-&beta;-fucofuranose biosynthesis|unclassified	0	5.67309	3.95451	5.91903	8.69201	4.76334	5.65967	4.84886	4.00729	0	22.5475	7.03079	10.407	9.7469	0	5.2032	12.1405	6.4699	9.25471	0	6.60192	12.4441	5.8693	14.5266	5.54284	3.39162	11.7129	6.05796	10.24
PWY-7315: dTDP-N-acetylthomosamine biosynthesis|unclassified	30.4071	79.6194	81.718	33.1886	128.729	167.503	142.618	222.387	150.971	154.491	165.111	168.382	119.405	130.866	86.2865	170.548	223.975	31.243	114.89	5.96698	201.126	189.231	136.202	208.613	135.739	70.1163	137.337	130.212	151.755
PWY-7316: dTDP-N-acetylviosamine biosynthesis|unclassified	27.9586	192.706	127.273	29.9954	263.561	173.33	137.058	295.713	79.7615	212.394	176.299	206.557	123.567	145.181	71.4064	163.553	277.127	21.4577	99.8985	0	368.666	303.962	238.231	241.845	175.093	62.0306	185.528	192.72	166.832
PWY-7317: superpathway of dTDP-glucose-derived O-antigen building blocks biosynthesis|unclassified	0	9.9011	9.71132	4.62923	14.1711	13.1565	13.954	18.1982	11.5818	13.5069	14.5603	15.0389	11.7388	16.3911	13.4017	22.3364	32.5211	9.69264	20.4789	0	18.505	25.1995	27.1174	19.4079	20.5031	9.07986	29.5213	13.0022	20.0181
PWY-7323: superpathway of GDP-mannose-derived O-antigen building blocks biosynthesis|unclassified	258.103	1381.8	885.433	300.7	2006.72	1277.57	1263.02	1803.65	855.715	1548.94	1683.88	1494.27	1158.74	1210.32	1020.85	1155.58	1708.87	550.681	1221.17	90.5257	1912.04	1973.3	1939.73	1787.33	1350.34	592.233	1469.68	1392.13	1347.24
PWY-7328: superpathway of UDP-glucose-derived O-antigen building blocks biosynthesis|unclassified	33.327	203.753	114.764	44.6664	285.413	173.115	161.527	253.723	93.9197	188.905	223.465	216.839	145.375	178.4	113.369	180.181	256.157	33.1002	184.52	8.88262	292.286	242.378	245.202	263.835	179.596	55.2003	194.367	187.29	200.058
PWY-7332: superpathway of UDP-N-acetylglucosamine-derived O-antigen building blocks biosynthesis|unclassified	22.4113	59.9076	41.9362	46.3525	66.124	40.3001	47.5782	54.611	29.8734	58.9551	47.1732	40.7864	38.6616	38.6603	75.6146	53.3979	69.6112	32.6602	28.6581	0	69.0562	76.1298	51.85	89.3132	59.1276	34.8209	36.9028	42.1469	42.7805
PWY-7337: 10-cis-heptadecenoyl-CoA degradation (yeast)|unclassified	0	0	0	3.63164	0	0	0	0	18.1807	10.9186	0	0	0	0	26.2064	17.3963	0	0	0	0	0	0	0	0	0	4.59366	0	0	0
PWY-7338: 10-trans-heptadecenoyl-CoA degradation (reductase-dependent, yeast)|unclassified	0	0	0	3.63164	0	0	0	0	18.1807	10.9186	0	0	0	0	26.2064	17.3963	0	0	0	0	0	0	0	0	0	4.59366	0	0	0
PWY-7342: superpathway of nicotine biosynthesis|unclassified	14.4891	0	0	0	0	0	0	0	0	0	0	0	0	0	0	0	0	0	0	0	0	0	0	0	0	0	0	0	0
PWY-7345: superpathway of anaerobic sucrose degradation|unclassified	146.965	180.237	241.298	87.6212	0	685.404	339.41	0	402.866	179.288	0	0	391.099	185.536	677.978	118.178	0	352.92	0	0	0	0	0	0	248.957	0	387.129	0	116.291
PWY-7357: thiamin formation from pyrithiamine and oxythiamine (yeast)|unclassified	484.695	1625.27	2027.6	510.302	2678.44	2273.95	2458.42	2921.02	1828.7	2794.4	2735.45	2433.76	2090.86	2328.23	3004.31	1977.02	3094.8	5044.33	2219.34	831.41	2582.15	3191.25	3056.28	2646.66	2564.12	1038.42	2237.35	2311	1822.39
PWY-7371: 1,4-dihydroxy-6-naphthoate biosynthesis II|unclassified	0	22.7319	36.8556	15.7413	54.1166	72.6686	72.7905	98.0172	54.6782	43.2437	49.6635	69.0203	59.8405	61.9747	74.7205	81.5872	90.3364	16.2535	96.4996	0	78.6297	123.989	131.267	39.636	77.8532	18.955	97.7548	72.6391	41.5457
PWY-7373: superpathway of demethylmenaquinol-6 biosynthesis II|unclassified	0	0	0	0	0	0	0	0	25.4743	0	0	0	0	0	0	14.0587	0	0	0	0	0	0	0	0	0	0	0	0	0
PWY-7374: 1,4-dihydroxy-6-naphthoate biosynthesis I|unclassified	0	0	0	0	0	0	0	0	0	0	0	0	0	0	61.2481	0	0	0	0	0	0	0	0	0	0	0	0	0	0
PWY-7379: mRNA capping II|unclassified	0	0	0	0	0	0	0	0	0	0	0	0	0	0	0	0	0	0	0	0	0	0	0	0	0	3.63872	0	0	0
PWY-7383: anaerobic energy metabolism (invertebrates, cytosol)|unclassified	462.43	985.379	677.595	407.16	1483.74	956.882	942.339	1282.64	967.63	1372.01	1670.91	1123.59	912.445	1123.48	742.743	1076.14	2048.76	205.955	971.93	27.7527	1288.98	1755.41	1581.27	1852.97	1334.74	477.66	1111.57	1295.24	1384.18
PWY-7384: anaerobic energy metabolism (invertebrates, mitochondrial)|unclassified	45.2009	197.98	150.566	63.005	241.166	159.441	183.217	220.134	117.681	197.72	228.575	188.988	148.929	171.142	145.38	160.616	194.339	157.822	164.483	8.7104	211.337	227.588	253.08	206.186	158.423	74.2993	179.548	188.5	156.841
PWY-7385: 1,3-propanediol biosynthesis (engineered)|unclassified	87.0155	0	28.693	67.7052	6.99703	30.5999	0	36.2751	40.2756	20.8101	3.34527	39.304	0	0	58.8636	7.84081	83.8908	19.238	29.415	0	0	40.7418	0	0	51.0382	111.638	61.682	33.0227	52.6778
PWY-7388: octanoyl-[acyl-carrier protein] biosynthesis (mitochondria, yeast)|unclassified	794.524	2778.11	2004.44	823.844	3734.9	2912.5	2545.32	3500.14	2863.11	3422.19	3883.19	2869.08	2376.2	3044.02	3214.24	2809.78	3921.97	1940.74	2847.49	276.287	3562.01	3882.39	4232.78	3791.5	2867.66	1210.5	3208.77	2979.16	2703.42
PWY-7389: superpathway of anaerobic energy metabolism (invertebrates)|unclassified	72.4303	296.8	222.757	97.0059	365.027	244.257	272.77	336.162	185.615	303.433	356.963	289.23	226.971	262.218	218.653	246.295	308.555	161.238	251.562	12.1976	322.731	355.561	389.342	322.151	250.357	114.264	274.326	291.827	242.983
PWY-7391: isoprene biosynthesis II (engineered)|unclassified	128.017	114.171	171.765	10.9712	151.621	202.583	27.8781	48.5316	360.956	155.689	194.786	27.206	41.3846	263.113	245.157	323.959	91.219	126.987	402.381	12.1881	0	17.8469	235.284	42.7992	71.6881	33.0012	58.9381	158.278	61.6016
PWY-7392: taxadiene biosynthesis (engineered)|unclassified	318.312	824.038	1168.46	277.354	1285.67	802.09	1093.53	727.773	943.914	1007.69	1635.55	571.329	788.943	877.491	1678.61	831.697	1088.37	2274.14	1199.61	311.585	813.22	1018.58	1932.99	841.993	1015.34	534.35	811.21	1024.46	763.347
PWY-7400: L-arginine biosynthesis IV (archaebacteria)|unclassified	1065.67	2620.45	2418.97	1063.09	3706.81	3420.27	2998.59	4353.05	2915.17	3985.3	4479.39	3773.81	3036.56	3305.62	2941.02	3348.87	5198.52	1232.62	3212.43	188.572	3937.31	4943.62	4507.83	4406.23	4017.13	1468.95	3587.27	3913.04	3403.79
PWY-7401: crotonate fermentation (to acetate and cyclohexane carboxylate)|unclassified	0	0	0	0	57.4675	0	0	0	0	82.3055	0	0	90.5692	115.639	11.7986	0	0	0	0	0	0	77.8292	19.0233	27.1073	0	0	0	0	106.531
PWY-7409: phospholipid remodeling (phosphatidylethanolamine, yeast)|unclassified	11.7778	0	0	13.5323	0	0	0	0	0	0	0	0	0	0	5.61122	0	0	0	0	0	0	0	0	0	0	16.374	0	0	0
PWY-7411: superpathway of phosphatidate biosynthesis (yeast)|unclassified	0	0	0	4.35736	0	0	0	0	0	0	0	0	0	0	0	0	0	0	0	0	0	0	0	0	0	11.4185	0	0	0
PWY-7420: monoacylglycerol metabolism (yeast)|unclassified	12.8422	0	0	9.742	0	0	0	0	0	0	0	0	0	0	0	0	0	0	0	0	0	0	0	0	0	7.85169	0	0	0
PWY-7426: mannosyl-glycoprotein N-acetylglucosaminyltransferases|unclassified	7.3128	0	0	6.28363	0	0	0	0	0	0	0	0	0	0	0	0	0	0	0	0	0	0	0	0	0	5.33775	0	0	0
PWY-7431: aromatic biogenic amine degradation (bacteria)|unclassified	16.5094	0	0	24.661	0	0	0	0	0	0	0	0	0	0	28.7671	0	0	0	0	0	0	0	0	0	0	35.1488	0	0	0
PWY-7433: mucin core 1 and core 2 O-glycosylation|unclassified	9.78848	0	0	11.1219	0	0	0	0	0	0	0	0	0	0	0	0	0	0	0	0	0	0	0	0	0	11.5753	0	0	0
PWY-7434: terminal O-glycans residues modification|unclassified	11.7049	0	0	9.32681	0	0	0	0	0	0	0	0	0	0	0	0	0	0	0	0	0	0	0	0	0	9.51988	0	0	0
PWY-7456: mannan degradation|unclassified	143.582	823.706	741.827	161.673	1167.53	841.561	1112.14	1183.78	676.993	1179.79	1381.92	959.554	959.969	990.989	672.263	717.469	1082.76	504.615	931.315	63.1489	1270.93	1308.77	1467.02	1050.57	858.73	445.844	965.352	1081.23	953.795
PWY-7511: protein ubiquitylation|unclassified	4.62216	0	0	4.74835	0	0	0	0	0	0	0	0	0	0	0	0	0	0	0	0	0	0	0	0	0	3.1172	0	0	0
PWY-7527: L-methionine salvage cycle III|unclassified	0	0	0	0	0	0	0	0	0	0	0	0	0	0	7.09484	0	0	0	0	0	0	0	0	0	0	0	0	0	0
PWY-7528: L-methionine salvage cycle I (bacteria and plants)|unclassified	0	0	0	0	0	0	0	0	0	0	0	0	0	0	7.68726	0	0	0	0	0	0	0	0	0	0	0	0	0	0
PWY-7539: 6-hydroxymethyl-dihydropterin diphosphate biosynthesis III (Chlamydia)|unclassified	267.562	1443.54	1515.72	464.025	2207.08	1610.63	1794.82	2146.64	1594.88	2234.9	1910.28	1764.26	1563.76	1586.02	2521.92	1455.32	2364.94	3044.08	1387.68	490.572	1994.49	2296.87	2135.25	1773.92	1695.51	793.525	1698.98	1652.1	1519.8
PWY-7560: methylerythritol phosphate pathway II|unclassified	898.173	2930.3	3231.85	908.675	4306.82	4438.04	3645.87	4546.72	3932.28	4697.94	3712.96	3755.63	3239.95	4843.68	5190.59	3770.54	4966.18	5348.5	4046.97	867.274	4424.37	4646.41	4371.7	3936.78	3333.05	1701.74	3727.11	3485.95	3475.78
PWY-7592: arachidonate biosynthesis III (metazoa)|unclassified	0	0	0	4.44189	0	0	0	0	0	0	0	0	0	0	0	0	0	0	0	0	0	0	0	0	0	3.76815	0	0	0
PWY-7616: methanol oxidation to carbon dioxide|unclassified	5.6762	17.2781	17.3927	4.28154	21.6357	16.4535	19.0984	20.4844	35.5511	36.7163	18.9625	20.1422	21.9223	21.7231	57.1936	27.8139	33.4575	14.5567	24.6746	0	13.8183	23.1979	11.3705	19.844	12.8325	10.2156	20.5076	17.464	13.7069
PWY-7619: juniperonate biosynthesis|unclassified	0	0	0	9.2064	0	0	0	0	0	0	0	0	0	0	0	0	0	0	0	0	0	0	0	0	0	5.75285	0	0	0
PWY-7644: heparin degradation|unclassified	6.20865	43.2601	17.9435	5.84524	73.0326	36.7183	30.6642	60.5226	12.4508	38.4186	38.5058	44.1339	26.6511	35.0675	10.5261	21.5804	44.6318	0	44.613	0	56.6033	39.8216	63.9787	32.0174	20.4369	10.6838	33.5365	37.5162	23.5937
PWY-7663: gondoate biosynthesis (anaerobic)|unclassified	930.766	3106.15	2245.54	860.906	4414.43	3968.69	3082.18	4370.99	4311.41	3957.97	4143.63	3280.71	2765.93	4650.33	3593.06	3650	5711.01	2280.83	3209.32	375.37	4228.89	4240.94	4242.59	4329.62	3147.25	1392.1	4151.26	3161.69	3809.1
PWY-7664: oleate biosynthesis IV (anaerobic)|unclassified	792.704	2771.46	1957.81	794.724	3774.48	3063.61	2586.89	3629.93	3058.89	3420.12	3780.44	2882.75	2385.1	3281.48	3111.32	2912.55	4185.16	1878.48	2798.76	279.306	3618.49	3797.77	4044.14	3755.61	2782.51	1195.19	3335.55	2895.39	2886.02
PWY-821: superpathway of sulfur amino acid biosynthesis (Saccharomyces cerevisiae)|unclassified	93.4534	380.594	81.7951	223.66	195.437	194.855	148.907	252.1	159.187	222.655	227.374	159.993	155.19	133.187	422.371	258.033	285.165	92.2032	131.005	0	199.391	194.362	253.706	232.45	162.809	133.516	150.24	189.832	179.015
PWY-822: fructan biosynthesis|unclassified	0	0	0	0	0	0	0	0	0	0	0	0	0	23.962	0	0	0	0	7.28575	0	0	0	0	0	0	0	0	0	0
PWY-841: superpathway of purine nucleotides de novo biosynthesis I|unclassified	999.914	3013.86	2410.74	1036.97	4365.23	3276.04	3187.02	3907.32	2558.74	3850.85	4222.45	3187.75	2932.78	3092.16	3062.73	3161.78	4529.48	1389.33	2967.35	179.167	4011.74	4404.24	4974.73	3665.48	3430.26	1499.34	3262.86	3640.88	3267.72
PWY-922: mevalonate pathway I|unclassified	152.134	167.861	194.932	31.8607	261.92	295.692	35.4417	70.0016	440.537	261.723	390.192	52.9499	63.0584	372.388	498.061	401.501	151.387	223.007	505.096	22.6159	67.3549	122.917	468.053	83.1266	212.771	39.4954	67.2691	197.473	91.2126
PWY0-1061: superpathway of L-alanine biosynthesis|unclassified	659.998	1221.27	1071.46	472.368	1458.58	1373.61	1055.41	1683.09	1641.12	1390.57	2302.92	1629.35	1059.13	1268.11	1290.04	1190.87	2069.02	473.952	1407.17	56.7587	1597.57	2058.08	2202.01	1622.29	1848.67	590.709	1236.91	1588.78	1107.73
PWY0-1241: ADP-L-glycero-&beta;-D-manno-heptose biosynthesis|unclassified	4.27683	55.2948	81.2994	45.3628	109.987	41.4256	106.122	60.0004	42.7454	57.7852	46.0528	18.3185	73.6979	57.786	171.687	92.5212	95.3039	421.205	68.7634	46.189	24.65	58.0692	49.7192	77.241	41.5779	63.9471	114.317	56.0937	85.2572
PWY0-1261: anhydromuropeptides recycling|unclassified	312.751	1047.42	1349.43	434.462	1620.95	1246.82	1627.42	1045.36	1046.4	1508.28	803.732	830.816	1216.04	1735.77	2300.43	1287.05	1967.96	797.442	1342.39	113.258	1017.78	1195.15	1178.06	1027.39	1013.75	687.824	1410.47	1100.79	1356.45
PWY0-1277: 3-phenylpropanoate and 3-(3-hydroxyphenyl)propanoate degradation|unclassified	0	14.17	0	0	0	0	0	0	0	0	0	0	0	0	0	0	0	0	0	0	0	0	0	0	0	0	0	0	0
PWY0-1296: purine ribonucleosides degradation|unclassified	1283.54	2926.36	3604.52	973.983	4225.28	3347.12	4062.35	4368.39	3162.35	4165.92	4294.58	3516.35	3555.86	3592.98	4588.77	3141.8	5916.27	4857.97	3865.41	746.823	4017.73	4978.29	4201.53	4411.04	3944.53	1986.88	4444.78	3586.32	4218.89
PWY0-1297: superpathway of purine deoxyribonucleosides degradation|unclassified	1015.71	2305.37	2920.42	782.131	3460.95	2584.96	3232.49	3096.79	2962.43	3253.67	3473.75	2381.09	2793.33	2871.38	4018.98	2529.42	4553.55	4595.68	3023.32	727.966	2909.33	3640.01	3741.45	3544.35	2995.91	1566.5	3348.73	2916.97	3304.96
PWY0-1298: superpathway of pyrimidine deoxyribonucleosides degradation|unclassified	513.165	959.58	979.655	299.301	1164.74	1030.77	1047.7	1229.15	1095.37	1123.61	1166.96	901.279	964.724	955.609	1630.86	1078.72	1892.42	840.874	1116	135.014	1183.18	1346.82	989.131	1353.75	1092.56	520.732	1418.27	898.389	1290.21
PWY0-1319: CDP-diacylglycerol biosynthesis II|unclassified	1156.58	4001.06	4402.41	1222.71	5488.61	4806.58	5079.89	6613.32	4626.8	5326.85	6154.15	5249.72	4662.78	4810.49	4634.6	5039.13	7808.75	4248.84	5934.75	628.901	6354.88	6748.91	6209.74	6227.92	5085.95	2210.65	6132.04	5125.57	5272.67
PWY0-1338: polymyxin resistance|unclassified	0	11.8216	0	3.82454	22.9531	8.01032	11.249	6.80489	3.10846	8.49892	13.6869	0	14.5979	9.55457	0	5.34302	23.3867	0	8.16696	0	0	7.74608	10.3612	11.8711	15.826	3.46503	5.55455	6.29364	18.5383
PWY0-1415: superpathway of heme biosynthesis from uroporphyrinogen-III|unclassified	51.2916	209.306	74.9675	203.873	100.925	105.017	106.974	108.309	93.2391	75.8984	90.7236	65.3992	70.5859	109.338	243.018	222.841	141.443	76.955	101.675	0	103.219	110.779	145.176	85.2089	78.9235	84.8267	111.36	104.923	98.3646
PWY0-1479: tRNA processing|unclassified	77.2517	621.816	710.257	256.955	783.889	513.459	599.468	649.862	445.961	764.355	555.588	560.356	512.73	470.711	1533.01	540.832	908.682	1144.88	529.075	92.1381	630.998	831.524	770.248	853.048	575.068	247.614	722.683	602.612	807.105
PWY0-1586: peptidoglycan maturation (meso-diaminopimelate containing)|unclassified	835.678	2463.27	2566.41	761.037	3242.75	2715.73	2644.98	3359.05	2965.82	2883.86	3467.32	2706.53	2446.63	2625.36	3358.72	2872.58	4258.76	2685.36	3181.6	435.938	3363.49	3645.85	3446.2	3768.47	2957.51	1160.33	3096.81	2656.33	2653.84
PWY0-162: superpathway of pyrimidine ribonucleotides de novo biosynthesis|unclassified	600.762	2486.86	1306.73	781.894	3539.23	2435.42	2186.52	3103.03	1915.98	2793.22	2810.33	2531.35	2090.52	2337.37	1966.99	2534.69	3182.07	800.247	2402.33	116.788	3061.39	3955.91	4079.18	3071.07	2507.79	1057.9	2773.58	2455.89	2070.65
PWY0-166: superpathway of pyrimidine deoxyribonucleotides de novo biosynthesis (E. coli)|unclassified	1097.6	3044.06	2639.33	1118.6	4453.64	3394.85	4013.22	3591.24	3356.36	3908.99	3944.27	2890.69	3476.98	3927.51	3431.94	3941.79	4999.31	1609.2	3301.62	196.885	4130.56	4149.38	4528.29	3539.59	3107.17	1571.98	3481.22	3257.25	3399.71
PWY0-321: phenylacetate degradation I (aerobic)|unclassified	0	4.19668	0	0	0	0	0	0	0	0	0	0	0	0	8.26699	3.31835	0	0	0	0	0	0	0	0	0	0	0	0	0
PWY0-41: allantoin degradation IV (anaerobic)|unclassified	11.5373	20.9942	18.6486	5.50464	16.954	32.0646	24.737	37.8576	22.8378	26.1846	21.5911	34.9355	21.2576	28.7896	35.9946	25.7424	30.522	9.29649	20.7576	0	29.7173	40.2735	19.4863	27.0325	26.6022	10.619	25.7456	21.4559	16.8763
PWY0-42: 2-methylcitrate cycle I|unclassified	0	37.6042	21.2073	14.3015	13.2613	16.7386	15.4005	15.8731	43.3581	21.5146	0	15.156	17.0294	12.3176	109.699	57.9269	15.8544	21.2398	9.41137	0	10.6647	17.582	0	0	14.3183	21.1333	10.5886	19.3984	0
PWY0-781: aspartate superpathway|unclassified	383.853	1212.7	912.472	295.271	1681.87	1212.63	918.479	895.281	1346.65	1419.24	1789.58	763.867	838.046	1279.29	1602.38	1116.97	1323.86	858.256	1023.25	104.646	950.418	1324.03	2264.11	1085.05	1382.79	524.833	867.675	1314.67	755.373
PWY0-845: superpathway of pyridoxal 5'-phosphate biosynthesis and salvage|unclassified	11.5831	369.844	52.7802	239.683	140.875	10.8608	28.3649	15.923	119.067	63.1491	200.211	16.1475	13.8357	98.7654	1310.47	501.038	342.264	230.683	13.4487	19.8004	0	167.151	85.6781	122.454	96.0222	89.3455	34.4293	59.251	32.1319
PWY0-862: (5Z)-dodec-5-enoate biosynthesis|unclassified	776.748	2713.53	1922.65	786.332	3683.12	2959.8	2526.39	3533.14	2930.42	3351.94	3724.47	2828.07	2338.82	3141.63	3047.47	2823.67	4006.64	1838.7	2749.92	269.908	3531.06	3730.87	4011.38	3662.82	2729.04	1169.44	3231.83	2861.55	2781.19
PWY0-881: superpathway of fatty acid biosynthesis I (E. coli)|unclassified	275.081	168.461	334.407	180.276	274.033	537.974	225.962	375.3	944.625	557.525	140.185	188.549	169.111	740.621	946.272	476.805	564.478	486.081	351.527	62.8764	309.594	212.493	220.648	315.301	121.59	159.187	432.023	237.142	250.017
PWY1F-823: leucopelargonidin and leucocyanidin biosynthesis|unclassified	0	0	0	0	0	0	0	0	0	0	0	0	0	0	7.08936	6.16294	4.53796	0	0	0	0	0	0	0	0	0	0	0	0
PWY1G-0: mycothiol biosynthesis|unclassified	0	0	0	0	0	0	0	0	0	0	0	0	0	0	19.1295	0	0	0	0	0	0	0	0	0	0	0	0	0	0
PWY3O-19: ubiquinol-6 biosynthesis from 4-hydroxybenzoate (eukaryotic)|unclassified	0	0	13.4111	0	0	0	7.74951	9.20724	14.6907	13.2222	0	0	18.641	0	35.7797	17.5201	6.82309	14.5051	26.9167	0	6.9625	23.5527	26.524	7.70724	10.5629	9.69441	4.92314	0	5.42214
PWY3O-355: stearate biosynthesis III (fungi)|unclassified	32.5742	42.9908	86.2243	36.511	38.4666	18.4177	52.8443	23.8601	139.795	33.0754	19.9116	6.30734	36.409	14.55	181.368	71.838	10.7132	40.1574	26.1405	6.85499	15.7284	8.74472	23.1805	15.5574	12.7935	22.09	33.769	28.491	10.5659
PWY490-3: nitrate reduction VI (assimilatory)|unclassified	30.7986	79.9689	251.239	20.8397	84.3379	126.536	128.526	147.404	175.143	224.782	143.688	143.895	78.667	108.998	540.54	90.2926	115.556	382.882	167.294	47.1304	140.988	173.105	189.965	116.923	138.142	65.8994	135.237	168.569	153.672
PWY4FS-7: phosphatidylglycerol biosynthesis I (plastidic)|unclassified	363.756	1083.62	568.137	439.157	1486.32	1142.96	1056.83	1296.14	841.018	1175.92	1100.66	1032.97	1014.9	1057.17	862.249	1042.7	1378.81	280.527	924.156	25.7756	1064.41	1407.99	1508.48	1137.45	973.015	475.416	1200.66	1030.58	1378.4
PWY4FS-8: phosphatidylglycerol biosynthesis II (non-plastidic)|unclassified	363.211	1082.62	568.042	439.119	1485.1	1142.7	1056.73	1296.09	840.406	1175.7	1099.83	1032.94	1014.82	1056.76	861.976	1042.32	1378.7	280.511	923.775	25.7748	1064.37	1407.85	1506.41	1137.41	972.723	475.369	1200.56	1030.16	1378.23
PWY4LZ-257: superpathway of fermentation (Chlamydomonas reinhardtii)|unclassified	225.967	831.775	1399.93	277.312	985.783	1683.12	1366.2	1131.58	1501.28	1454.8	1144.27	1016.15	1025.19	1467.11	2225.47	1173.63	1559.91	2816.3	1944.36	445.776	1009.86	1128.77	1063.59	1148.51	1103.88	531.032	1140.7	1017.49	972.554
PWY66-201: nicotine degradation IV|unclassified	72.1067	0	0	57.3192	0	0	0	0	0	0	0	0	0	0	0	0	0	0	0	0	0	0	0	0	0	61.1276	0	2.86623	9.32354
PWY66-301: catecholamine biosynthesis|unclassified	5.74936	0	0	5.22655	0	0	0	0	0	0	0	0	0	0	0	0	0	0	0	0	0	0	0	0	0	3.40589	0	0	0
PWY66-367: ketogenesis|unclassified	55.8578	88.8039	42.9662	47.0659	97.6513	103.419	57.7943	122.896	86.795	105.474	98.2551	120.97	70.9636	88.1615	225.741	112.765	152.827	32.8982	124.171	0	132.404	17.8459	101.398	47.6249	49.989	42.5918	67.0192	81.3844	100.009
PWY66-373: sucrose degradation V (sucrose &alpha;-glucosidase)|unclassified	0	0	0	0	4.75552	4.87198	0	4.75563	0	0	0	0	0	0	0	0	0	0	0	0	9.50907	0	0	4.75552	1.16139	0	0	0	0
PWY66-374: C20 prostanoid biosynthesis|unclassified	8.6153	0	0	7.32509	0	0	0	0	0	0	0	0	0	0	0	0	0	0	0	0	0	0	0	0	0	8.41279	0	0	0
PWY66-375: leukotriene biosynthesis|unclassified	0	0	0	0	0	0	0	0	0	0	0	0	0	0	0	0	0	0	0	0	0	0	0	0	0	4.51172	0	0	0
PWY66-378: androgen biosynthesis|unclassified	0	0	0	3.54126	0	0	0	0	0	0	0	0	0	0	0	0	0	0	0	0	0	0	0	0	0	0	0	0	0
PWY66-388: fatty acid &alpha;-oxidation III|unclassified	10.2793	0	0	4.7482	0	0	0	0	0	0	0	0	0	0	0	0	0	0	0	0	0	0	0	0	0	4.15151	0	0	0
PWY66-389: phytol degradation|unclassified	198.271	500.281	375.691	234.094	427.731	450.935	369.465	455.97	458.021	578.799	475.749	371.885	354.214	533.666	1086.03	537.006	674.306	489.85	384.06	57.8617	401.247	534.99	437.177	522.046	449.455	293.504	472.805	409.757	460.25
PWY66-391: fatty acid &beta;-oxidation VI (peroxisome)|unclassified	24.1458	0	11.317	17.8015	29.4198	13.7589	21.6495	24.9942	63.8754	47.2203	10.7254	22.833	0	43.3109	182.966	62.3253	49.2687	9.68509	9.12794	0	14.9054	45.6212	16.0768	29.6219	16.2361	18.6589	10.4225	33.1444	6.79499
PWY66-398: TCA cycle III (animals)|unclassified	133.543	347.809	376.168	249.819	165.937	156.547	352.177	127.32	478.003	232.424	110.438	93.604	304.122	194.676	703.945	358.405	274.627	188.187	188.113	16.7378	97.0687	205.063	120.869	110.415	144.579	170.863	172.699	227.129	196.134
PWY66-399: gluconeogenesis III|unclassified	611.034	1344.33	1159.01	561.9	1929.27	1785.98	1241.86	1838.32	1722.16	2377.93	1866.24	1534.14	1174.39	2140.99	1416.75	1910.05	3071.35	412.906	1585.34	58.7279	1941.82	1969.58	1560.19	2232.54	1480.83	639.252	1705.48	1510.37	1708.74
PWY66-400: glycolysis VI (metazoan)|unclassified	940.035	1942.5	2535.11	733.473	2687.3	4856.31	1609.27	2803.41	3684.45	4959.91	2437.46	2429.34	1511.21	4125.66	4400.3	3994.86	5410.22	2758.71	2912.11	459.606	3397.6	2380.64	1809.04	2991.74	1792.2	846.455	2625.77	1891.24	2289.71
PWY66-409: superpathway of purine nucleotide salvage|unclassified	380.18	1437.06	2364.52	806.824	1380.69	2861.89	1647.54	1875.52	3009.35	3126.15	1608.8	1411.09	1550.8	3664.11	3335.71	3060.72	3607.51	1489.95	3185.4	193.744	2458.49	1576.48	1686.76	1455.95	1166.31	806.016	2045.55	1954.21	2185.73
PWY66-422: D-galactose degradation V (Leloir pathway)|unclassified	1012.27	2247.55	3492.85	682.083	3251.37	3916.17	3021.02	3794.25	4283.31	4250.2	3505.25	3133.22	2840.73	4545.93	4125.94	3608.77	4690.92	4825.69	4326.68	739.009	3499.12	3943.56	4025.5	3644.97	3367.48	1447.95	3066.73	3404.39	3013.52
PWY6666-2: dopamine degradation|unclassified	11.3014	0	0	13.1841	0	0	0	0	0	0	0	0	0	0	0	0	0	0	0	0	0	0	0	0	0	10.7536	0	0	0
PWYG-321: mycolate biosynthesis|unclassified	780.634	2776.75	1964.44	797.317	3774.04	3057.33	2596.33	3657.86	2950.75	3437.51	3788.57	2929.25	2404.08	3220.69	3019.61	2901	4170.39	1674.97	2798.27	234.82	3662.17	3849.53	4074.76	3788.98	2830.13	1203.52	3323.71	2925.53	2868.55
PYRIDNUCSAL-PWY: NAD salvage pathway I|unclassified	57.0811	310.096	486.512	102.236	458.827	333.794	512.527	378.08	267.47	504.252	484.94	305.863	482.26	369.846	710.182	294.194	507.509	235.407	444.269	29.8312	381.263	493.148	534.554	524.474	491.566	237.081	355.036	340.909	315.284
PYRIDNUCSYN-PWY: NAD biosynthesis I (from aspartate)|unclassified	398.181	2142.88	1321.33	629.998	3037.21	2309.95	2157.39	3154.09	1622.29	2700.13	2887.09	2621.32	2112.69	2267.49	1472.62	2142.58	3432.72	551.947	2243.14	55.8738	3008.48	3292.01	3110.06	2896.09	2193.75	896.01	2675.82	2333.68	2379.5
PYRIDOXSYN-PWY: pyridoxal 5'-phosphate biosynthesis I|unclassified	11.4785	304.987	118.014	204.224	113.119	89.6316	76.1387	74.3977	94.1109	88.938	160.952	49.3309	51.8847	85.6657	994.497	401.588	274.31	172.573	67.3777	15.3234	81.1464	133.895	68.442	130.07	83.7666	72.2518	113.539	66.2643	85.3419
REDCITCYC: TCA cycle VIII (helicobacter)|unclassified	79.1105	221.349	139.664	68.0234	160.926	127.436	172.234	83.2099	226.342	195.493	82.6829	55.5071	128.305	127.466	569.313	325.095	150.423	153.848	118.377	7.93576	59.7308	119.772	163.285	91.034	147.694	75.713	103.102	156.654	122.97
RHAMCAT-PWY: L-rhamnose degradation I|unclassified	263.825	839.361	1281.77	219.237	1165.48	864.327	1040.03	1247.65	1352.96	1259.8	1098.85	1069.37	1084.2	1034.87	1174.71	1528.66	1272.14	488.015	3325.8	74.7751	1331.75	1127.41	1402.6	1154.33	934.3	356.51	1091.81	1180.97	809.835
RIBOSYN2-PWY: flavin biosynthesis I (bacteria and plants)|unclassified	340.697	1688.2	1724.55	504.524	2445.21	2096.07	2106.11	2384.02	2485.93	2785.42	1885.08	2083.55	1808.58	2823.46	2986.84	1921.45	2784.6	2664	1697.6	381.813	2348.28	2419.45	2460.68	2064.1	1795.33	920.355	1800.92	1664.87	1639.31
RUMP-PWY: formaldehyde oxidation I|unclassified	13.3902	66.9397	70.5314	50.8801	148.058	118.631	93.6373	129.704	147.461	143.467	85.5687	92.9976	72.1877	114.08	0	108.866	185.707	0	87.9675	0	46.3587	114.83	118.056	83.009	112.902	42.6792	62.9425	108.342	117.625
SALVADEHYPOX-PWY: adenosine nucleotides degradation II|unclassified	252.63	592.704	1018.09	307.802	839.18	943.943	1089.53	1099.27	1060.98	1241.97	874.382	996.301	976.547	1208.17	1834.5	862.04	1328.45	2077.41	1126.9	315.593	1017.54	1343.98	1054.55	1268.56	1090.17	447.85	811.082	926.799	875.294
SER-GLYSYN-PWY: superpathway of L-serine and glycine biosynthesis I|unclassified	671.268	1589.19	1346.8	545.118	2259.9	1678.33	1469.27	1842.26	1966.05	2269.78	2127.9	1616.79	1310.65	2006.36	1909.83	2123.99	2312.14	1484.56	2117.88	210.75	1827.59	2163.49	2371.56	2193.77	1831.67	589.057	1743.06	1777.71	1534.31
SO4ASSIM-PWY: sulfate reduction I (assimilatory)|unclassified	63.0443	450.214	62.5262	288.691	209.99	147.233	148.681	217.825	91.9309	228.501	176.98	125.777	118.304	90.4453	349.292	203.269	221.286	61.1174	78.2569	0	165.277	174.469	216.804	185.406	118.576	134.927	187.163	129.075	232.65
SULFATE-CYS-PWY: superpathway of sulfate assimilation and cysteine biosynthesis|unclassified	120.925	729.208	132.196	379.039	419.883	296.782	295.134	432.096	189.859	450.569	358.164	259.198	237.706	190.561	627.769	393.871	442.119	128.388	165.932	0	335.13	355.876	436.385	370.48	244.392	233.656	366.445	264.519	444.903
TCA-GLYOX-BYPASS: superpathway of glyoxylate bypass and TCA|unclassified	78.9375	275.685	35.4701	116.935	29.6067	62.6481	25.6518	0	122.784	105.05	40.6628	0	21.7019	56.5038	773.525	334.256	0	161.02	27.9655	10.8958	8.50313	27.0784	25.3472	13.7039	46.0084	91.6358	65.191	14.6666	28.8314
TCA: TCA cycle I (prokaryotic)|unclassified	238.422	1006.09	724.693	423.098	1268.89	1032.24	905.402	1213.16	875.691	1082.86	960.541	898.533	865.346	935.956	1195.76	1028.62	1475.25	383.368	642.406	47.3622	612.205	1380.59	830.394	872.775	1134.76	436.708	1068.05	792.807	965.728
TEICHOICACID-PWY: teichoic acid (poly-glycerol) biosynthesis|unclassified	32.8274	24.9808	237.793	15.0667	42.7305	134.063	106.598	35.8078	232.71	122.186	35.6153	56.9601	87.0317	163.488	247.877	114.585	66.0513	77.2233	158.753	12.5128	72.2791	20.175	63.3952	34.2173	43.4709	32.6189	37.4852	117.073	26.6825
THISYN-PWY: superpathway of thiamin diphosphate biosynthesis I|unclassified	45.8052	310.3	209.167	72.2384	420.057	273.136	274.336	396.427	164.571	337.588	417.063	334.723	231.002	230.904	299.56	207.185	311.223	262.22	209.47	31.9767	373	468.566	475.479	393.194	264.172	131.89	266.09	314.219	223.58
THISYNARA-PWY: superpathway of thiamin diphosphate biosynthesis III (eukaryotes)|unclassified	350.14	842.542	1395.98	243.143	1410.46	1491.06	1301	1352.46	1466.58	1702.71	1589.99	1073.92	1090.33	1753.25	1928.3	1368.95	1533.86	2823.14	1421.54	477.923	1329.1	1269.18	1826.83	1146	1338.01	614.175	920.132	1253.42	987.351
THREOCAT-PWY: superpathway of L-threonine metabolism|unclassified	12.403	0	0	8.5495	0	0	0	0	0	0	0	0	0	0	0	0	0	0	0	0	0	0	0	0	0	0	0	0	0
THRESYN-PWY: superpathway of L-threonine biosynthesis|unclassified	946.415	2388.11	2539.62	881.881	3644.34	3029.76	2483.81	3302.35	3948.8	3725.07	3427.3	2779.38	2400.65	3941.07	4038.23	3175.48	4269.24	2512.71	3635.89	378.76	3210.67	3619.93	3920.14	3290.05	3044.45	1204.04	2950.41	3096.58	2952.98
TRIGLSYN-PWY: diacylglycerol and triacylglycerol biosynthesis|unclassified	7.04369	0	0	8.74253	0	0	0	0	0	0	0	0	0	0	0	0	0	0	0	0	0	0	0	0	0	7.80009	0	0	0
TRNA-CHARGING-PWY: tRNA charging|unclassified	1680.03	5868.73	4792.17	1728.52	8165.62	6360.49	5942.77	8297.18	5102.16	7201.85	7966.34	6543.8	5525.14	6064.59	5896.11	5930.55	10515.2	3679.7	5772.35	553.92	8429.44	9310.09	7868.52	8883.75	6669.71	2883.46	7627.04	6385.64	7039.06
TRPSYN-PWY: L-tryptophan biosynthesis|unclassified	464.106	2007.71	1337.11	560.41	2769.99	1880.31	1742.07	2639.33	1500.5	2476.97	3499.68	2213.09	1792.59	1862.17	1632.28	1975.41	2834.7	353.034	1789.87	25.6856	2561.82	2630.83	3576.04	2505.03	2153.13	814.412	2034.21	2674.11	2076.6
TRYPTOPHAN-DEGRADATION-1: L-tryptophan degradation III (eukaryotic)|unclassified	0	0	0	0	0	0	0	0	0	0	0	0	0	0	0	11.4747	0	0	0	0	0	0	0	0	0	0	0	0	0
TYRFUMCAT-PWY: L-tyrosine degradation I|unclassified	0	0	0	4.55381	0	0	0	0	8.00194	0	0	0	0	0	135.275	33.3683	0	13.904	0	0	0	0	0	0	0	8.10544	0	0	0
UBISYN-PWY: superpathway of ubiquinol-8 biosynthesis (prokaryotic)|unclassified	0	40.1736	14.418	53.8981	0	0	0	0	21.5889	16.5743	0	0	0	0	92.9732	33.8939	0	22.6725	0	0	0	0	0	0	0	22.0791	0	0	0
UDPNACETYLGALSYN-PWY: UDP-N-acetyl-D-glucosamine biosynthesis II|unclassified	12.779	0	0	9.68139	0	0	0	0	0	0	0	0	0	0	0	0	0	0	0	0	0	0	0	0	0	10.9359	0	0	0
UDPNAGSYN-PWY: UDP-N-acetyl-D-glucosamine biosynthesis I|unclassified	467.674	1119.8	2035.42	446.071	1462.56	1885.94	1757.88	1373.05	2816.25	1809.11	1662.39	1000.85	1192.47	2523.06	3424.82	1591.13	2495.16	3963.87	1537.46	651.705	1273.69	1302.63	1821.58	1030.42	1294.16	753.437	1295.56	1341.29	1311.64
URDEGR-PWY: superpathway of allantoin degradation in plants|unclassified	0	0	0	0	0	0	0	0	0	4.12287	0	0	0	0	0	0	0	0	0	0	0	0	0	0	0	0	0	0	0
URSIN-PWY: ureide biosynthesis|unclassified	0	56.8928	21.3922	108.722	0	20.1285	0	0	0	31.5723	0	0	0	0	101.581	2.82717	0	20.2282	0	0	0	21.6647	0	0	0	72.3027	0	0	0
VALDEG-PWY: L-valine degradation I|unclassified	18.8004	34.8307	18.9987	9.90097	18.7833	40.0491	30.4124	18.2522	63.2694	47.1723	26.2341	18.0675	23.7461	40.2093	82.7929	31.1389	22.0516	24.1621	50.1017	0	16.0617	19.9567	21.7337	20.8304	14.6714	25.2928	19.5745	18.5181	12.3754
VALSYN-PWY: L-valine biosynthesis|unclassified	1151.71	3385.34	3273.38	1285.44	5163.97	4505.87	3861.04	5301.39	3834.39	5501.35	5286.69	4689.6	3883.92	4756.37	4463.48	4311.77	6423.11	1975.11	4319.98	287.552	5119.97	5578.48	6025.01	5035.31	4794.81	1882.66	4089.58	4634.52	4357.49

## Sheet: Table S4
Table S4 The different pathways between chicken gut microbiome from lean and fat lines.
Pathway	Lean: mean rel. freq. (%)	Lean: std. dev. (%)	Fat: mean rel. freq. (%)	Fat: std. dev. (%)	p-values	p-values (corrected)	Difference between means	95.0% lower CI	95.0% upper CI
PWY-6383: mono-trans, poly-cis decaprenyl phosphate biosynthesis	0.000120603	4.39143e-05	0.000153121	3.7726e-05	0.0483934	0.0483934	-3.25177e-05	-6.47887e-05	-2.46677e-07
PWY-6953: dTDP-3-acetamido-3,6-dideoxy-&alpha;-D-galactose biosynthesis	0.000305434	0.000121033	0.000186094	7.76156e-05	0.00522475	0.00522475	0.00011934	3.91566e-05	0.000199522
ASPASN-PWY: superpathway of L-aspartate and L-asparagine biosynthesis	0.0174956	0.00304809	0.0149426	0.00305236	0.038778	0.038778	0.00255299	0.00014171	0.00496426
ILEUDEG-PWY: L-isoleucine degradation I	4.83377e-05	6.93669e-05	0.000101541	5.22277e-05	0.032363	0.032363	-5.32029e-05	-0.000101572	-4.83425e-06
PWY-5100: pyruvate fermentation to acetate and lactate II	0.0262177	0.00531826	0.0222418	0.00465949	0.0482067	0.0482067	0.00397593	3.36876e-05	0.00791817
PWY-5109: 2-methylbutanoate biosynthesis	3.60957e-05	4.63101e-05	8.12722e-05	3.6525e-05	0.00891157	0.00891157	-4.51765e-05	-7.80332e-05	-1.23198e-05
PWY-5121: superpathway of geranylgeranyl diphosphate biosynthesis II (via MEP)	0.0141005	0.00746777	0.00969291	0.0018741	0.0484967	0.0484967	0.00440758	3.28697e-05	0.00878229
PWY-6270: isoprene biosynthesis I	0.0269551	0.00697252	0.0218201	0.00515319	0.0380673	0.0380673	0.00513507	0.000305246	0.0099649
PWY-6317: galactose degradation I (Leloir pathway)	0.0283917	0.00554746	0.0238596	0.00433524	0.0251794	0.0251794	0.0045321	0.0006101	0.00845411
PWY-6353: purine nucleotides degradation II (aerobic)	0.0117181	0.00271885	0.00949519	0.00190144	0.0203827	0.0203827	0.00222289	0.000374209	0.00407157
PWY-6527: stachyose degradation	0.0271318	0.0085446	0.0214191	0.00434095	0.0380572	0.0380572	0.00571267	0.000345661	0.0110797
PWY-6936: seleno-amino acid biosynthesis	0.00971403	0.00210131	0.00832797	0.00130106	0.0489181	0.0489181	0.00138606	7.1345e-06	0.00276499
PWY-7317: superpathway of dTDP-glucose-derived O-antigen building blocks biosynthesis	0.000136862	5.71839e-05	9.59867e-05	3.8143e-05	0.0375144	0.0375144	4.08757e-05	2.5596e-06	7.91918e-05
PWY-7392: taxadiene biosynthesis (engineered)	0.00938569	0.00424456	0.00671892	0.00163041	0.0422302	0.0422302	0.00266677	0.00010416	0.00522938
PWY0-1297: superpathway of purine deoxyribonucleosides degradation	0.0258874	0.00672076	0.0214106	0.00408218	0.0459135	0.0459135	0.00447679	8.82841e-05	0.00886529
PWY3O-19: ubiquinol-6 biosynthesis from 4-hydroxybenzoate (eukaryotic)	9.36843e-05	7.00335e-05	4.2398e-05	4.93793e-05	0.0362986	0.0362986	5.12864e-05	3.54132e-06	9.90315e-05
PWY66-422: D-galactose degradation V (Leloir pathway)	0.0283917	0.00554746	0.0238596	0.00433524	0.0251794	0.0251794	0.0045321	0.0006101	0.00845411
SALVADEHYPOX-PWY: adenosine nucleotides degradation II	0.0092087	0.00366272	0.0069893	0.00131784	0.0479461	0.0479461	0.0022194	2.23718e-05	0.00441642

## Sheet: Table S5
Table S5 The SNP information between the lean line and fat line chicken genomes.
Chr	Start	End	Ref	Alt	Gene.refGene	refSeq	Function description
1	340510	340510	C	A	ENSGALG00000041494	XP_015145945	golgin subfamily B member 1 isoform X1
1	340599	340599	G	T	ENSGALG00000041494	XP_015145945	golgin subfamily B member 1 isoform X1
1	341067	341067	T	C	ENSGALG00000041494	XP_015145945	golgin subfamily B member 1 isoform X1
1	341407	341407	G	A	ENSGALG00000041494	XP_015145945	golgin subfamily B member 1 isoform X1
1	368727	368727	G	A	ENSGALG00000039682	NP_001026572	hematopoietic lineage cell-specific protein
1	397211	397211	C	T	ENSGALG00000035824	XP_424471	arylsulfatase A isoform X1
1	1103952	1103952	G	A	ENSGALG00000033149	NP_001026760	GRIP and coiled-coil domain-containing protein1
1	1355035	1355035	G	C	ENSGALG00000032868	XP_004937466	adenosylhomocysteinase 3 isoform X3
1	1355086	1355086	A	G	ENSGALG00000032868	XP_004937466	adenosylhomocysteinase 3 isoform X3
1	1355281	1355281	C	A	ENSGALG00000032868	XP_004937466	adenosylhomocysteinase 3 isoform X3
1	1400921	1400921	A	G	ENSGALG00000038520	XP_004937470	striatin-interacting protein 2 isoform X1
1	7828106	7828106	C	T	ENSGALG00000033226	XP_015154774	protein FAM107B isoform X1
1	10714188	10714188	A	T	ENSGALG00000008486	NP_001170793	voltage-dependent calcium channel subunitalpha-2/delta-1 preproprotein
1	10852398	10852398	G	A	ENSGALG00000033974	NP_001025541	hepatocyte growth factor precursor
1	15062272	15062272	C	T	ENSGALG00000007917	NP_001186242	laminin subunit beta-4
1	15062394	15062394	C	T	ENSGALG00000007917	NP_001186242	laminin subunit beta-4
1	15084359	15084359	G	A	ENSGALG00000007917	NP_001186242	laminin subunit beta-4
1	15105322	15105322	G	A	ENSGALG00000007917	NP_001186242	laminin subunit beta-4
1	15164541	15164541	G	A	ENSGALG00000007161	NP_001274122	leucine-rich repeat serine/threonine-proteinkinase 2
1	15164594	15164594	A	T	ENSGALG00000007161	NP_001274122	leucine-rich repeat serine/threonine-proteinkinase 2
1	15179775	15179775	T	C	ENSGALG00000007161	NP_001274122	leucine-rich repeat serine/threonine-proteinkinase 2
1	16231631	16231631	C	T	ENSGALG00000048109	XP_015131296	uncharacterized protein LOC107051636
1	16233752	16233752	C	T	ENSGALG00000048109	XP_015131296	uncharacterized protein LOC107051636
1	16233853	16233853	G	A	ENSGALG00000048109	XP_015131296	uncharacterized protein LOC107051636
1	16268949	16268949	T	C	ENSGALG00000019397	NP_001026511	ceramide kinase
1	21032129	21032129	A	G	ENSGALG00000033997	NP_001186428	zinc finger protein 800
1	22287991	22287991	A	G	ENSGALG00000008776	NP_001295181	hyaluronoglucosaminidase 6 precursor
1	22288153	22288153	A	C	ENSGALG00000008776	NP_001295181	hyaluronoglucosaminidase 6 precursor
1	22308314	22308314	T	A	ENSGALG00000008776	NP_001295181	hyaluronoglucosaminidase 6 precursor
1	23018136	23018136	T	C	ENSGALG00000008953	XP_015137737	alpha-aminoadipic semialdehyde synthase,mitochondrial isoform X1
1	23077212	23077212	T	C	ENSGALG00000040114	XP_015136354	receptor-type tyrosine-protein phosphatase zetaisoform X2
1	23077574	23077574	C	A	ENSGALG00000040114	XP_015136354	receptor-type tyrosine-protein phosphatase zetaisoform X2
1	23078288	23078288	G	C	ENSGALG00000040114	XP_015136354	receptor-type tyrosine-protein phosphatase zetaisoform X2
1	23079551	23079551	G	A	ENSGALG00000040114	XP_015136354	receptor-type tyrosine-protein phosphatase zetaisoform X2
1	23397701	23397701	C	T	ENSGALG00000028069	XP_001233678	protein Wnt-16
1	24447593	24447593	A	G	ENSGALG00000009104	NP_001274116	ankyrin repeat domain-containing protein 26
1	24453187	24453187	A	T	ENSGALG00000009104	NP_001274116	ankyrin repeat domain-containing protein 26
1	24652579	24652579	C	T	ENSGALG00000009134	NP_001092009	cortactin-binding protein 2
1	27109585	27109585	G	A	ENSGALG00000009454	NP_001182398	zinc finger protein 277
1	27440778	27440778	C	A	ENSGALG00000009485	NP_001264285	mitochondrial inner membrane protease subunit 2
1	27616686	27616686	G	C	ENSGALG00000009488	XP_001232594	leucine-rich repeat neuronal protein 3
1	28578743	28578743	C	G	ENSGALG00000009494	NP_001006230	THAP domain-containing protein 5
1	28578787	28578787	G	T	ENSGALG00000009494	NP_001006230	THAP domain-containing protein 5
1	28653297	28653297	G	A	ENSGALG00000009505	NP_001124209	calcium-independent phospholipase A2-gamma
1	30195956	30195956	G	A	ENSGALG00000009586	NP_001025909	interleukin-1 receptor-associated kinase 4
1	30563396	30563396	G	A	ENSGALG00000009601	NP_001025911	protein NEL precursor
1	30606047	30606047	C	T	ENSGALG00000009601	NP_001025911	protein NEL precursor
1	30940417	30940417	T	C	ENSGALG00000033074	XP_004937609	AT-rich interactive domain-containing protein 2isoform X2
1	30993611	30993611	A	T	ENSGALG00000028849	NP_001182499	protein SCAF11
1	30994889	30994889	T	C	ENSGALG00000028849	NP_001182499	protein SCAF11
1	30995395	30995395	T	G	ENSGALG00000028849	NP_001182499	protein SCAF11
1	30995494	30995494	T	C	ENSGALG00000028849	NP_001182499	protein SCAF11
1	30998905	30998905	A	G	ENSGALG00000028849	NP_001182499	protein SCAF11
1	30998928	30998928	G	T	ENSGALG00000028849	NP_001182499	protein SCAF11
1	31006943	31006943	T	C	ENSGALG00000028849	NP_001182499	protein SCAF11
1	34589455	34589455	C	A	ENSGALG00000009895	XP_015138273	glutamate receptor-interacting protein 1 isoformX6
1	35385148	35385148	G	A	ENSGALG00000009934	NP_001269088	nuclear pore complex protein Nup107
1	36590970	36590970	G	A	ENSGALG00000010190	NP_001012827	TBC1 domain family member 15
1	37845123	37845123	C	T	ENSGALG00000010208	XP_015138569	calcyphosin-2 isoform X1
1	38375697	38375697	C	T	ENSGALG00000031340	XP_416110	transcription factor E2F7 isoform X1
1	38883571	38883571	A	T	ENSGALG00000010311	XP_015137339	neuron navigator 3 isoform X3
1	40787429	40787429	G	A	ENSGALG00000042269	XP_416122	methyltransferase-like protein 25 isoform X1
1	40787624	40787624	G	A	ENSGALG00000042269	XP_416122	methyltransferase-like protein 25 isoform X1
1	47664337	47664337	A	G	ENSGALG00000011643	XP_004937716	small subunit processome component 20 homolog
1	47665335	47665335	C	T	ENSGALG00000011643	XP_004937716	small subunit processome component 20 homolog
1	47690850	47690850	A	G	ENSGALG00000011643	XP_004937716	small subunit processome component 20 homolog
1	47868478	47868478	G	A	ENSGALG00000011717	XP_015145041	solute carrier family 23 member 1
1	47884779	47884779	C	T	ENSGALG00000011717	XP_015145041	solute carrier family 23 member 1
1	47995911	47995911	T	C	ENSGALG00000011739	XP_025010713	endoplasmic reticulum resident protein 27
1	48013660	48013660	A	G	ENSGALG00000011739	XP_025010713	endoplasmic reticulum resident protein 27
1	48047585	48047585	G	A	ENSGALG00000011742	NP_001135727	ecto-ADP-ribosyltransferase 4 precursor
1	48052747	48052747	G	A	ENSGALG00000011743	XP_025010728	single-pass membrane and coiled-coildomain-containing protein 3
1	48151615	48151615	G	C	ENSGALG00000031874	NP_001035732	histone H1.01
1	48177251	48177251	G	A	ENSGALG00000011783	NP_001035733	histone H1.11L
1	48271796	48271796	G	A	ENSGALG00000011800	NP_001012830	protein FAM234B
1	49414915	49414915	G	A	ENSGALG00000011894	NP_001182486	cytochrome P450 2D49
1	49428197	49428197	T	C	ENSGALG00000011900	NP_001161200	alpha-N-acetylgalactosaminidase precursor
1	49487401	49487401	A	C	ENSGALG00000045762	XP_003640428	protein shisa-8
1	49643864	49643864	G	A	ENSGALG00000011957	NP_001012552	protein Tob2
1	49748622	49748622	C	G	ENSGALG00000011966	NP_001006237	ran GTPase-activating protein 1
1	49756440	49756440	G	A	ENSGALG00000011970	NP_001239205	chondroadherin-like protein precursor
1	50600034	50600034	G	C	ENSGALG00000012135	NP_990211	cyclic AMP-dependent transcription factor ATF-4
1	50735594	50735594	C	T	ENSGALG00000012178	XP_015139855	platelet-derived growth factor subunit B isoformX1
1	50735621	50735621	T	A	ENSGALG00000012178	XP_015139855	platelet-derived growth factor subunit B isoformX1
1	51121493	51121493	G	A	ENSGALG00000019312	NP_001038146	noggin 4 precursor
1	53239318	53239318	C	T	ENSGALG00000012569	NP_001012555	F-box only protein 7
1	53274934	53274934	G	T	ENSGALG00000039479	XP_004937862	BPI fold-containing family C protein
1	53330200	53330200	A	G	ENSGALG00000012619	XP_416301	PR domain zinc finger protein 4 isoform X2
1	53330243	53330243	G	A	ENSGALG00000012619	XP_416301	PR domain zinc finger protein 4 isoform X2
1	53356037	53356037	C	G	ENSGALG00000012631	NP_001025932	periodic tryptophan protein 1 homolog
1	53617501	53617501	T	A	ENSGALG00000012638	NP_989576	cryptochrome-1
1	53884886	53884886	C	T	ENSGALG00000012658	XP_015141401	T-complex protein 11-like protein 2 isoform X1
1	53885660	53885660	T	C	ENSGALG00000012658	XP_015141401	T-complex protein 11-like protein 2 isoform X1
1	54335160	54335160	G	A	ENSGALG00000012697	NP_001026654	solute carrier family 41 member 2
1	56239450	56239450	G	C	ENSGALG00000012796	XP_015143070	UPF0606 protein KIAA1549 homolog isoform X1
1	56239517	56239517	G	A	ENSGALG00000012796	XP_015143070	UPF0606 protein KIAA1549 homolog isoform X1
1	56239544	56239544	G	A	ENSGALG00000012796	XP_015143070	UPF0606 protein KIAA1549 homolog isoform X1
1	56240822	56240822	A	C	ENSGALG00000012796	XP_015143070	UPF0606 protein KIAA1549 homolog isoform X1
1	56240899	56240899	A	G	ENSGALG00000012796	XP_015143070	UPF0606 protein KIAA1549 homolog isoform X1
1	56627233	56627233	C	T	ENSGALG00000034511	XP_416342	poly [ADP-ribose] polymerase 12
1	56646699	56646699	T	C	ENSGALG00000012847	XP_004937917	cystine/glutamate transporter isoform X1
1	56808270	56808270	G	A	ENSGALG00000037671	XP_015142932	pseudouridine-metabolizing bifunctional proteinC1861.05 isoform X2
1	56892173	56892173	A	T	ENSGALG00000012863	XP_416350	uncharacterized aarF domain-containing proteinkinase 2 isoform X1
1	57808624	57808624	C	T	ENSGALG00000012894	NP_001025936	muscarinic acetylcholine receptor M2
1	58965510	58965510	G	T	ENSGALG00000012932	XP_015142733	FYVE, RhoGEF and PH domain-containing protein 4isoform X1
1	59071958	59071958	C	T	ENSGALG00000012932	XP_015142733	FYVE, RhoGEF and PH domain-containing protein 4isoform X1
1	59311901	59311901	C	T	ENSGALG00000045168	XP_015142639	uncharacterized protein KIAA1551 homolog isoformX3
1	59312204	59312204	C	A	ENSGALG00000045168	XP_015142639	uncharacterized protein KIAA1551 homolog isoformX3
1	59312244	59312244	G	A	ENSGALG00000045168	XP_015142639	uncharacterized protein KIAA1551 homolog isoformX3
1	59312349	59312349	C	T	ENSGALG00000045168	XP_015142639	uncharacterized protein KIAA1551 homolog isoformX3
1	59312472	59312472	C	T	ENSGALG00000045168	XP_015142639	uncharacterized protein KIAA1551 homolog isoformX3
1	59312674	59312674	C	G	ENSGALG00000045168	XP_015142639	uncharacterized protein KIAA1551 homolog isoformX3
1	59312874	59312874	C	A	ENSGALG00000045168	XP_015142639	uncharacterized protein KIAA1551 homolog isoformX3
1	59314905	59314905	G	C	ENSGALG00000045168	XP_015142639	uncharacterized protein KIAA1551 homolog isoformX3
1	60215671	60215671	C	T	ENSGALG00000012985	XP_003640448	sodium- and chloride-dependent GABA transporter2 isoform X2
1	60280354	60280354	G	A	ENSGALG00000012987	XP_015142377	coiled-coil domain-containing protein 77 isoformX2
1	60432525	60432525	A	G	ENSGALG00000012992	XP_015142181	serine/threonine-protein kinase WNK1 isoform X2
1	60536694	60536694	C	T	ENSGALG00000039171	NP_001161230	DNA repair protein RAD52 homolog isoform 2
1	60536732	60536732	G	A	ENSGALG00000039171	NP_001161230	DNA repair protein RAD52 homolog isoform 2
1	61625566	61625566	G	A	ENSGALG00000033887	NP_001305917	interleukin-17 receptor A precursor
1	61626442	61626442	G	A	ENSGALG00000033887	NP_001305917	interleukin-17 receptor A precursor
1	62129292	62129292	C	T	ENSGALG00000053854	NP_001230519	aldo-keto reductase family 1, member B1-like
1	64189414	64189414	G	A	ENSGALG00000013123	NP_001034362	1-phosphatidylinositol 4,5-bisphosphatephosphodiesterase zeta-1
1	67803195	67803195	A	G	ENSGALG00000014071	XP_015146920	inositol 1,4,5-trisphosphate receptor type 2isoform X1
1	67810544	67810544	T	C	ENSGALG00000014071	XP_015146920	inositol 1,4,5-trisphosphate receptor type 2isoform X1
1	67950549	67950549	T	C	ENSGALG00000047534	XP_004938064	dystroglycan-like
1	68519539	68519539	G	A	ENSGALG00000014166	NP_001264986	translocator protein
1	71379870	71379870	A	G	ENSGALG00000013911	NP_001012956	zinc finger CCCH-type antiviral protein 1
1	71873522	71873522	C	T	ENSGALG00000028155	XP_015146360	dual specificity protein phosphatase 16
1	71981477	71981477	A	G	ENSGALG00000045619	XP_003640478	probable G-protein coupled receptor 19
1	72028853	72028853	C	T	ENSGALG00000026896	XP_015146293	cyclin-dependent kinase inhibitor 1 isoform X1
1	78071744	78071744	G	C	ENSGALG00000014674	XP_015149404	calsyntenin-3
1	78209032	78209032	T	C	ENSGALG00000014688	NP_001004386	zyxin
1	78276295	78276295	C	T	ENSGALG00000014695	XP_015149525	chloride channel protein 1 isoform X6
1	78339794	78339794	G	A	ENSGALG00000014698	NP_001161173	caspase-2
1	78897711	78897711	G	A	ENSGALG00000047647	XP_024998946	trypsin I-P1-like
1	79185292	79185292	G	A	ENSGALG00000014722	NP_001073208	uncharacterized protein LOC769174
1	80031014	80031014	A	C	ENSGALG00000031560	NP_001264754	uncharacterized protein LOC418320
1	80037283	80037283	A	G	ENSGALG00000031560	NP_001264754	uncharacterized protein LOC418320
1	80040010	80040010	G	A	ENSGALG00000031560	NP_001264754	uncharacterized protein LOC418320
1	80040264	80040264	G	A	ENSGALG00000031560	NP_001264754	uncharacterized protein LOC418320
1	80110471	80110471	G	A	ENSGALG00000045606	XP_416545	spindle and centriole-associated protein 1
1	80127908	80127908	C	T	ENSGALG00000045606	XP_416545	spindle and centriole-associated protein 1
1	80177808	80177808	G	A	ENSGALG00000032036	XP_015150604	CST complex subunit CTC1 isoform X1
1	80177869	80177869	C	T	ENSGALG00000032036	XP_015150604	CST complex subunit CTC1 isoform X1
1	83772736	83772736	C	T	ENSGALG00000037485	NP_001025952	queuine tRNA-ribosyltransferase accessorysubunit 2
1	83791510	83791510	A	G	ENSGALG00000053464	XP_015150848	coiled-coil domain-containing protein 191
1	84663278	84663278	A	G	ENSGALG00000015193	NP_989762	coiled-coil domain-containing protein 80precursor
1	84664401	84664401	G	A	ENSGALG00000015193	NP_989762	coiled-coil domain-containing protein 80precursor
1	84692846	84692846	C	T	ENSGALG00000015197	XP_015152135	probable UDP-sugar transporter protein SLC35A5
1	84843769	84843769	A	G	ENSGALG00000015230	XP_015152205	nucleoside diphosphate kinase 7 isoform X2
1	85361965	85361965	T	C	ENSGALG00000015252	NP_989810	type 2 lactosamine alpha-2,3-sialyltransferase
1	85687581	85687581	A	G	ENSGALG00000015258	NP_001025954	discoidin, CUB and LCCL domain-containingprotein 2 precursor
1	85733665	85733665	G	A	ENSGALG00000015267	XP_004938304	protein CMSS1 isoform X1
1	86341203	86341203	A	T	ENSGALG00000015322	NP_001038104	interphotoreceptor matrix proteoglycan 2precursor
1	86381017	86381017	T	C	ENSGALG00000015322	NP_001038104	interphotoreceptor matrix proteoglycan 2precursor
1	86402408	86402408	T	A	ENSGALG00000044642	XP_001232523	sentrin-specific protease 7 isoform X1
1	86402480	86402480	G	T	ENSGALG00000044642	XP_001232523	sentrin-specific protease 7 isoform X1
1	86403573	86403573	G	A	ENSGALG00000044642	XP_001232523	sentrin-specific protease 7 isoform X1
1	86429009	86429009	A	G	ENSGALG00000015324	XP_003640507	putative protein FAM172B
1	86532018	86532018	G	A	ENSGALG00000015346	NP_001006254	NF-kappa-B inhibitor zeta
1	86532350	86532350	G	A	ENSGALG00000015346	NP_001006254	NF-kappa-B inhibitor zeta
1	87655110	87655110	C	T	ENSGALG00000015348	NP_990510	CD166 antigen precursor
1	87712407	87712407	G	A	ENSGALG00000015348	NP_990510	CD166 antigen precursor
1	88465997	88465997	T	C	ENSGALG00000054689	XP_024999953	inositol 1,4,5-trisphosphatereceptor-interacting protein-like 1
1	88748676	88748676	G	C	ENSGALG00000015356	XP_416624	intraflagellar transport protein 57 homologisoform X1
1	88748833	88748833	A	G	ENSGALG00000015356	XP_416624	intraflagellar transport protein 57 homologisoform X1
1	88752469	88752469	G	C	ENSGALG00000022871	XP_015152975	HERV-H LTR-associating protein 2 isoform X2
1	88752586	88752586	A	G	ENSGALG00000022871	XP_015152975	HERV-H LTR-associating protein 2 isoform X2
1	88752720	88752720	G	T	ENSGALG00000022871	XP_015152975	HERV-H LTR-associating protein 2 isoform X2
1	88753432	88753432	T	C	ENSGALG00000022871	XP_015152975	HERV-H LTR-associating protein 2 isoform X2
1	88834539	88834539	T	C	ENSGALG00000015360	NP_001025956	protein CIP2A homolog
1	88842596	88842596	T	C	ENSGALG00000015360	NP_001025956	protein CIP2A homolog
1	88847063	88847063	C	T	ENSGALG00000015360	NP_001025956	protein CIP2A homolog
1	88854849	88854849	A	G	ENSGALG00000015360	NP_001025956	protein CIP2A homolog
1	88930133	88930133	G	A	ENSGALG00000015363	NP_001006255	Holliday junction recognition protein
1	88933059	88933059	T	C	ENSGALG00000015363	NP_001006255	Holliday junction recognition protein
1	88933414	88933414	C	T	ENSGALG00000015363	NP_001006255	Holliday junction recognition protein
1	88933477	88933477	G	A	ENSGALG00000015363	NP_001006255	Holliday junction recognition protein
1	88933501	88933501	G	C	ENSGALG00000015363	NP_001006255	Holliday junction recognition protein
1	89535766	89535766	G	C	ENSGALG00000015367	XP_025000020	nectin-3 isoform X1
1	89763252	89763252	A	G	ENSGALG00000015377	XP_015153093	pleckstrin homology-like domain family B member2 isoform X2
1	89765372	89765372	G	A	ENSGALG00000015377	XP_015153093	pleckstrin homology-like domain family B member2 isoform X2
1	89959597	89959597	T	A	ENSGALG00000015395	NP_001292373	uncharacterized protein LOC418424 precursor
1	89966252	89966252	G	A	ENSGALG00000015395	NP_001292373	uncharacterized protein LOC418424 precursor
1	89976371	89976371	C	T	ENSGALG00000015396	NP_001025958	OX-2 membrane glycoprotein precursor
1	90067513	90067513	T	C	ENSGALG00000022866	XP_025000114	zinc finger protein 654 isoform X2
1	91103420	91103420	T	C	ENSGALG00000015409	XP_416641	vitamin K-dependent protein S
1	91130452	91130452	G	C	ENSGALG00000015409	XP_416641	vitamin K-dependent protein S
1	91146629	91146629	G	T	ENSGALG00000015413	XP_015153418	syntaxin-19
1	91171228	91171228	T	C	ENSGALG00000015412	XP_004938365	ADP-ribosylation factor-like protein 13B isoformX1
1	91187157	91187157	C	G	ENSGALG00000015414	XP_416643	tRNA (cytosine(34)-C(5))-methyltransferase,mitochondrial isoform X1
1	91200315	91200315	T	C	ENSGALG00000015414	XP_416643	tRNA (cytosine(34)-C(5))-methyltransferase,mitochondrial isoform X1
1	92758421	92758421	C	G	ENSGALG00000039302	NP_001073191	bifunctional lysine-specific demethylase andhistidyl-hydroxylase MINA
1	92768294	92768294	C	T	ENSGALG00000039302	NP_001073191	bifunctional lysine-specific demethylase andhistidyl-hydroxylase MINA
1	93064512	93064512	G	T	ENSGALG00000015441	NP_996762	T-cell surface glycoprotein CD3 zeta chainprecursor
1	93243597	93243597	C	T	ENSGALG00000019211	XP_025000356	protein maelstrom homolog isoform X4
1	93299380	93299380	T	A	ENSGALG00000015459	NP_001012839	zinc finger protein 92 homolog
1	93362648	93362648	A	C	ENSGALG00000053667	XP_015153687	T-cell surface antigen CD2
1	93653952	93653952	T	C	ENSGALG00000015473	NP_001265030	ADP-ribosylarginine hydrolase isoform 1
1	93718387	93718387	C	T	ENSGALG00000015480	NP_001012560	protein O-glucosyltransferase 1 precursor
1	105302213	105302213	T	A	ENSGALG00000015804	NP_001292090	E3 ubiquitin-protein ligase listerin
1	105310502	105310502	T	A	ENSGALG00000015804	NP_001292090	E3 ubiquitin-protein ligase listerin
1	105312420	105312420	G	C	ENSGALG00000015804	NP_001292090	E3 ubiquitin-protein ligase listerin
1	105312816	105312816	G	C	ENSGALG00000015804	NP_001292090	E3 ubiquitin-protein ligase listerin
1	105317281	105317281	A	G	ENSGALG00000015804	NP_001292090	E3 ubiquitin-protein ligase listerin
1	105328345	105328345	C	T	ENSGALG00000015807	XP_004938430	RWD domain-containing protein 2B
1	105328396	105328396	C	T	ENSGALG00000015807	XP_004938430	RWD domain-containing protein 2B
1	105329494	105329494	C	T	ENSGALG00000015807	XP_004938430	RWD domain-containing protein 2B
1	105347595	105347595	C	T	ENSGALG00000015813	XP_004938429	ubiquitin carboxyl-terminal hydrolase 16 isoformX2
1	105350663	105350663	T	G	ENSGALG00000015813	XP_004938429	ubiquitin carboxyl-terminal hydrolase 16 isoformX2
1	106244738	106244738	T	C	ENSGALG00000015887	XP_003640527	nucleolar pre-ribosomal-associated protein 1
1	106248512	106248512	A	G	ENSGALG00000015887	XP_003640527	nucleolar pre-ribosomal-associated protein 1
1	106276393	106276393	T	C	ENSGALG00000015887	XP_003640527	nucleolar pre-ribosomal-associated protein 1
1	107911647	107911647	C	T	ENSGALG00000016024	NP_001025965	SET domain-containing protein 4
1	109269648	109269648	T	C	ENSGALG00000016062	NP_001012561	proteasome assembly chaperone 1
1	111212998	111212998	C	T	ENSGALG00000041988	NP_990013	serine/threonine-protein kinase SIK2
1	112123101	112123101	C	A	ENSGALG00000016215	XP_416761	deleted in autism-related protein 1 isoform X1
1	112132524	112132524	G	A	ENSGALG00000016215	XP_416761	deleted in autism-related protein 1 isoform X1
1	113550739	113550739	A	G	ENSGALG00000016238	XP_416776	mediator of RNA polymerase II transcriptionsubunit 14
1	113579680	113579680	G	C	ENSGALG00000016241	NP_001025972	renin receptor precursor
1	113582939	113582939	C	T	ENSGALG00000016241	NP_001025972	renin receptor precursor
1	114210936	114210936	C	T	ENSGALG00000016254	NP_990241	ornithine carbamoyltransferase, mitochondrialprecursor
1	114211021	114211021	C	T	ENSGALG00000016254	NP_990241	ornithine carbamoyltransferase, mitochondrialprecursor
1	114232245	114232245	A	G	ENSGALG00000016254	NP_990241	ornithine carbamoyltransferase, mitochondrialprecursor
1	114331640	114331640	T	G	ENSGALG00000043100	XP_004934675	sushi repeat-containing protein SRPX isoform X2
1	114353829	114353829	C	T	ENSGALG00000016258	XP_003640531	synaptotagmin-like protein 5 isoform X1
1	114379247	114379247	C	G	ENSGALG00000016258	XP_003640531	synaptotagmin-like protein 5 isoform X1
1	114778097	114778097	G	A	ENSGALG00000016268	XP_416785	cilia- and flagella-associated protein 47
1	114992548	114992548	A	G	ENSGALG00000016268	XP_416785	cilia- and flagella-associated protein 47
1	115749782	115749782	C	T	ENSGALG00000016287	NP_989924	nuclear receptor subfamily 0 group B member 1
1	116580025	116580025	G	A	ENSGALG00000016281	NP_990630	dystrophin
1	119315497	119315497	G	A	ENSGALG00000016312	XP_015158157	DNA polymerase alpha catalytic subunit isoformX2
1	119441462	119441462	G	A	ENSGALG00000016312	XP_015158157	DNA polymerase alpha catalytic subunit isoformX2
1	119755500	119755500	C	T	ENSGALG00000016351	NP_001012841	acyl-coenzyme A thioesterase 9, mitochondrial
1	120639374	120639374	G	A	ENSGALG00000016391	XP_004934722	connector enhancer of kinase suppressor of ras 2isoform X2
1	120789652	120789652	C	T	ENSGALG00000016391	XP_004934722	connector enhancer of kinase suppressor of ras 2isoform X2
1	121924090	121924090	T	C	ENSGALG00000016529	XP_015128387	cyclin-dependent kinase-like 5 isoform X1
1	121945009	121945009	T	C	ENSGALG00000016529	XP_015128387	cyclin-dependent kinase-like 5 isoform X1
1	122723423	122723423	A	C	ENSGALG00000016545	NP_001025977	ralBP1-associated Eps domain-containing protein2
1	122791353	122791353	G	C	ENSGALG00000016546	NP_990001	histone-binding protein RBBP7
1	123685079	123685079	C	T	ENSGALG00000016568	NP_001170988	motile sperm domain-containing protein 2
1	123714440	123714440	G	A	ENSGALG00000016569	NP_001186029	Fanconi anemia group B protein
1	124309622	124309622	C	T	ENSGALG00000016576	XP_004934769	oral-facial-digital syndrome 1 protein isoformX2
1	126400687	126400687	G	A	ENSGALG00000030802	XP_004938467	protein Shroom2 isoform X2
1	129808849	129808849	C	T	ENSGALG00000016654	XP_004938494	arylsulfatase H isoform X1
1	129871024	129871024	C	T	ENSGALG00000024488	XP_015133181	CD99 antigen isoform X1
1	130086964	130086964	C	A	ENSGALG00000016681	XP_004938502	zinc finger BED domain-containing protein 1
1	130443674	130443674	A	G	ENSGALG00000016689	XP_001231914	N-acetylserotonin O-methyltransferase-likeprotein isoform X2
1	130445028	130445028	A	G	ENSGALG00000016689	XP_001231914	N-acetylserotonin O-methyltransferase-likeprotein isoform X2
1	131369185	131369185	C	G	ENSGALG00000016717	XP_416868	putative GTP-binding protein 6
1	131712620	131712620	G	A	ENSGALG00000016736	XP_003640571	cytoplasmic FMR1-interacting protein 1 isoformX1
1	137467497	137467497	G	A	ENSGALG00000016805	NP_989932	sulfotransferase 1C1
1	137485324	137485324	G	A	ENSGALG00000016806	XP_004938579	GRIP and coiled-coil domain-containing protein 2isoform X1
1	137485649	137485649	C	A	ENSGALG00000016806	XP_004938579	GRIP and coiled-coil domain-containing protein 2isoform X1
1	137485702	137485702	A	C	ENSGALG00000016806	XP_004938579	GRIP and coiled-coil domain-containing protein 2isoform X1
1	137487236	137487236	G	A	ENSGALG00000016806	XP_004938579	GRIP and coiled-coil domain-containing protein 2isoform X1
1	137487653	137487653	G	A	ENSGALG00000016806	XP_004938579	GRIP and coiled-coil domain-containing protein 2isoform X1
1	137487685	137487685	G	A	ENSGALG00000016806	XP_004938579	GRIP and coiled-coil domain-containing protein 2isoform X1
1	138198982	138198982	G	A	ENSGALG00000026360	XP_015133400	ankyrin repeat domain-containing protein SOWAHC
1	140249086	140249086	G	T	ENSGALG00000016843	NP_001155862	collagen, type IV, alpha 2 precursor
1	140507091	140507091	C	T	ENSGALG00000016847	XP_015133365	probable cysteine--tRNA ligase, mitochondrialisoform X8
1	140530897	140530897	C	T	ENSGALG00000016847	XP_015133365	probable cysteine--tRNA ligase, mitochondrialisoform X8
1	142899053	142899053	C	G	ENSGALG00000048309	XP_015129708	uncharacterized protein LOC107050476
1	147428290	147428290	G	C	ENSGALG00000016895	XP_025002522	zinc finger protein DZIP1 isoform X2
1	149080355	149080355	T	C	ENSGALG00000016902	XP_004938644	glypican-5 isoform X4
1	167022086	167022086	G	A	ENSGALG00000036258	NP_001092079	protocadherin-8 precursor
1	169997479	169997479	G	C	ENSGALG00000016994	XP_417053	nucleotide triphosphate diphosphatase NUDT15isoform X2
1	170148884	170148884	G	C	ENSGALG00000016997	NP_989750	retinoblastoma-associated protein
1	170170625	170170625	G	A	ENSGALG00000017000	XP_015131896	RCC1 and BTB domain-containing protein 2 isoformX3
1	170171262	170171262	C	T	ENSGALG00000017000	XP_015131896	RCC1 and BTB domain-containing protein 2 isoformX3
1	170231372	170231372	G	T	ENSGALG00000050065	XP_004938764	cysteinyl leukotriene receptor 2
1	170683776	170683776	T	A	ENSGALG00000017010	NP_001006273	SPRY domain-containing protein 7
1	170685589	170685589	T	C	ENSGALG00000017010	NP_001006273	SPRY domain-containing protein 7
1	170697807	170697807	A	G	ENSGALG00000017012	XP_417068	potassium channel regulatory protein
1	171236117	171236117	C	T	ENSGALG00000017015	NP_001025997	ribonuclease H2 subunit B
1	171246434	171246434	A	G	ENSGALG00000017015	NP_001025997	ribonuclease H2 subunit B
1	171607475	171607475	G	A	ENSGALG00000054675	XP_025002586	transmembrane protein 272
1	171648409	171648409	G	C	ENSGALG00000017021	XP_015131533	copper-transporting ATPase 2 isoform X1
1	171726187	171726187	G	T	ENSGALG00000017025	NP_001006274	cytoskeleton-associated protein 2
1	171727573	171727573	C	A	ENSGALG00000017025	NP_001006274	cytoskeleton-associated protein 2
1	171731027	171731027	C	G	ENSGALG00000017025	NP_001006274	cytoskeleton-associated protein 2
1	171731051	171731051	A	G	ENSGALG00000017025	NP_001006274	cytoskeleton-associated protein 2
1	171731082	171731082	A	G	ENSGALG00000017025	NP_001006274	cytoskeleton-associated protein 2
1	171789127	171789127	C	T	ENSGALG00000028083	XP_015131464	thrombospondin type-1 domain-containing protein1 isoform X1
1	171789523	171789523	G	C	ENSGALG00000028083	XP_015131464	thrombospondin type-1 domain-containing protein1 isoform X1
1	171820995	171820995	G	A	ENSGALG00000017031	XP_004938790	phosphatidylinositol 3,4,5-trisphosphate3-phosphatase TPTE2 isoform X1
1	171852097	171852097	A	G	ENSGALG00000017033	XP_004938796	28S ribosomal protein S31, mitochondrial isoformX1
1	171852960	171852960	C	T	ENSGALG00000017033	XP_004938796	28S ribosomal protein S31, mitochondrial isoformX1
1	172684639	172684639	G	A	ENSGALG00000033671	XP_417087	FRAS1-related extracellular matrix protein 2
1	172771038	172771038	T	C	ENSGALG00000033671	XP_417087	FRAS1-related extracellular matrix protein 2
1	172775466	172775466	G	A	ENSGALG00000033671	XP_417087	FRAS1-related extracellular matrix protein 2
1	173264490	173264490	C	T	ENSGALG00000017044	XP_417089	short transient receptor potential channel 4
1	173674907	173674907	A	G	ENSGALG00000017047	NP_001006275	transcription factor SPT20 homolog
1	174559304	174559304	C	A	ENSGALG00000017062	XP_025008670	neurobeachin isoform X1
1	175590864	175590864	C	T	ENSGALG00000017068	XP_417105	klotho
1	175599473	175599473	G	T	ENSGALG00000017068	XP_417105	klotho
1	175630953	175630953	T	C	ENSGALG00000017068	XP_417105	klotho
1	175903821	175903821	C	T	ENSGALG00000017073	NP_989607	breast cancer type 2 susceptibility protein
1	175915901	175915901	C	A	ENSGALG00000017073	NP_989607	breast cancer type 2 susceptibility protein
1	175919871	175919871	T	C	ENSGALG00000017073	NP_989607	breast cancer type 2 susceptibility protein
1	175920404	175920404	T	C	ENSGALG00000017073	NP_989607	breast cancer type 2 susceptibility protein
1	175921001	175921001	T	G	ENSGALG00000017073	NP_989607	breast cancer type 2 susceptibility protein
1	175921641	175921641	G	C	ENSGALG00000017073	NP_989607	breast cancer type 2 susceptibility protein
1	175922544	175922544	C	T	ENSGALG00000017073	NP_989607	breast cancer type 2 susceptibility protein
1	175922630	175922630	C	T	ENSGALG00000017073	NP_989607	breast cancer type 2 susceptibility protein
1	175923950	175923950	C	T	ENSGALG00000017073	NP_989607	breast cancer type 2 susceptibility protein
1	175926265	175926265	C	A	ENSGALG00000017073	NP_989607	breast cancer type 2 susceptibility protein
1	175931560	175931560	T	C	ENSGALG00000017073	NP_989607	breast cancer type 2 susceptibility protein
1	175939400	175939400	G	A	ENSGALG00000034265	NP_001165014	ZAR1-like protein
1	176358410	176358410	A	G	ENSGALG00000017077	NP_001153170	heat shock protein 105 kDa
1	177117188	177117188	A	G	ENSGALG00000017089	NP_001025999	solute carrier family 46 member 3 precursor
1	177117597	177117597	G	A	ENSGALG00000017089	NP_001025999	solute carrier family 46 member 3 precursor
1	177132509	177132509	G	C	ENSGALG00000017090	XP_417119	proteasome maturation protein
1	177180771	177180771	T	C	ENSGALG00000017091	NP_989583	vascular endothelial growth factor receptor 1precursor
1	177592046	177592046	A	G	ENSGALG00000017097	NP_001264728	translation initiation factor IF-3,mitochondrial isoform 1
1	177647432	177647432	C	T	ENSGALG00000017099	XP_417126	ras-like protein family member 11A
1	178025568	178025568	G	A	ENSGALG00000017104	XP_004938840	cyclin-dependent kinase 8 isoform X2
1	178025631	178025631	C	G	ENSGALG00000017104	XP_004938840	cyclin-dependent kinase 8 isoform X2
1	178036593	178036593	G	A	ENSGALG00000017105	XP_004938845	E3 ubiquitin-protein ligase RNF6 isoform X1
1	180188539	180188539	A	T	ENSGALG00000017135	NP_001026001	lambda-crystallin homolog
1	180236729	180236729	G	A	ENSGALG00000017135	NP_001026001	lambda-crystallin homolog
1	180551191	180551191	T	C	ENSGALG00000017145	NP_001292495	M-phase phosphoprotein 8
1	180587177	180587177	T	C	ENSGALG00000034473	NP_001164635	poly [ADP-ribose] polymerase 4
1	180622602	180622602	G	A	ENSGALG00000017148	XP_417152	centromere protein J
1	180623086	180623086	T	A	ENSGALG00000017148	XP_417152	centromere protein J
1	180623351	180623351	T	G	ENSGALG00000017148	XP_417152	centromere protein J
1	180625247	180625247	A	G	ENSGALG00000017148	XP_417152	centromere protein J
1	180629527	180629527	G	C	ENSGALG00000017148	XP_417152	centromere protein J
1	181630841	181630841	C	T	ENSGALG00000017159	NP_001155872	serine-protein kinase ATM
1	181630932	181630932	T	C	ENSGALG00000017159	NP_001155872	serine-protein kinase ATM
1	181677807	181677807	A	G	ENSGALG00000017163	NP_001264708	acetyl-CoA acetyltransferase, mitochondrial
1	181761223	181761223	C	T	ENSGALG00000017167	XP_025002634	solute carrier family 35 member F2 isoform X1
1	181880177	181880177	A	G	ENSGALG00000017170	XP_004938884	alkylated DNA repair protein alkB homolog 8isoform X3
1	181939029	181939029	T	C	ENSGALG00000017170	XP_004938884	alkylated DNA repair protein alkB homolog 8isoform X3
1	183537016	183537016	A	G	ENSGALG00000041814	XP_015135181	cytoplasmic dynein 2 heavy chain 1 isoform X2
1	183559505	183559505	G	A	ENSGALG00000041814	XP_015135181	cytoplasmic dynein 2 heavy chain 1 isoform X2
1	183616407	183616407	T	C	ENSGALG00000041814	XP_015135181	cytoplasmic dynein 2 heavy chain 1 isoform X2
1	183643121	183643121	C	G	ENSGALG00000041814	XP_015135181	cytoplasmic dynein 2 heavy chain 1 isoform X2
1	183644369	183644369	T	A	ENSGALG00000041814	XP_015135181	cytoplasmic dynein 2 heavy chain 1 isoform X2
1	183645516	183645516	A	T	ENSGALG00000041814	XP_015135181	cytoplasmic dynein 2 heavy chain 1 isoform X2
1	183653728	183653728	C	T	ENSGALG00000041814	XP_015135181	cytoplasmic dynein 2 heavy chain 1 isoform X2
1	183903295	183903295	A	G	ENSGALG00000017185	NP_001006279	porimin precursor
1	186393993	186393993	T	C	ENSGALG00000017199	XP_015136094	mastermind-like protein 2
1	186455332	186455332	T	C	ENSGALG00000017199	XP_015136094	mastermind-like protein 2
1	186566941	186566941	G	T	ENSGALG00000017202	XP_417189	protein FAM76B isoform X1
1	186815775	186815775	T	C	ENSGALG00000017208	XP_004938905	angiomotin-like protein 1 isoform X3
1	186941933	186941933	A	G	ENSGALG00000017211	XP_015135386	double-strand break repair protein MRE11 isoformX1
1	186953057	186953057	A	G	ENSGALG00000017211	XP_015135386	double-strand break repair protein MRE11 isoformX1
1	187127722	187127722	T	C	ENSGALG00000040433	XP_004938927	centrosomal protein of 295 kDa isoform X1
1	187129287	187129287	T	C	ENSGALG00000040433	XP_004938927	centrosomal protein of 295 kDa isoform X1
1	187129348	187129348	G	C	ENSGALG00000040433	XP_004938927	centrosomal protein of 295 kDa isoform X1
1	187129634	187129634	T	C	ENSGALG00000040433	XP_004938927	centrosomal protein of 295 kDa isoform X1
1	187129774	187129774	C	T	ENSGALG00000040433	XP_004938927	centrosomal protein of 295 kDa isoform X1
1	187131101	187131101	T	C	ENSGALG00000040433	XP_004938927	centrosomal protein of 295 kDa isoform X1
1	187131170	187131170	C	T	ENSGALG00000040433	XP_004938927	centrosomal protein of 295 kDa isoform X1
1	187132089	187132089	C	A	ENSGALG00000040433	XP_004938927	centrosomal protein of 295 kDa isoform X1
1	187133901	187133901	G	C	ENSGALG00000040433	XP_004938927	centrosomal protein of 295 kDa isoform X1
1	187133979	187133979	C	T	ENSGALG00000040433	XP_004938927	centrosomal protein of 295 kDa isoform X1
1	187146444	187146444	C	T	ENSGALG00000040433	XP_004938927	centrosomal protein of 295 kDa isoform X1
1	187147047	187147047	G	A	ENSGALG00000040433	XP_004938927	centrosomal protein of 295 kDa isoform X1
1	187159913	187159913	T	C	ENSGALG00000040433	XP_004938927	centrosomal protein of 295 kDa isoform X1
1	187160681	187160681	T	C	ENSGALG00000040433	XP_004938927	centrosomal protein of 295 kDa isoform X1
1	187160690	187160690	T	A	ENSGALG00000040433	XP_004938927	centrosomal protein of 295 kDa isoform X1
1	188900232	188900232	C	T	ENSGALG00000054821	XP_417204	N-acetylated-alpha-linked acidic dipeptidase 2isoform X1
1	188921772	188921772	G	A	ENSGALG00000054821	XP_417204	N-acetylated-alpha-linked acidic dipeptidase 2isoform X1
1	188931840	188931840	T	C	ENSGALG00000017234	XP_417205	folate hydrolase 1, transcript variant X2
1	189039249	189039249	A	T	ENSGALG00000017235	NP_001095299	NADPH oxidase 4
1	189554165	189554165	G	A	ENSGALG00000017239	NP_001308483	dipeptidyl peptidase 1 precursor
1	190215876	190215876	G	A	ENSGALG00000017246	XP_003640618	NADP-dependent malic enzyme, mitochondrialisoform X1
1	190266744	190266744	A	G	ENSGALG00000017246	XP_003640618	NADP-dependent malic enzyme, mitochondrialisoform X1
1	190332781	190332781	G	A	ENSGALG00000000071	XP_004938944	DNA damage-induced apoptosis suppressor proteinisoform X1
1	190333580	190333580	C	T	ENSGALG00000000071	XP_004938944	DNA damage-induced apoptosis suppressor proteinisoform X1
1	190333682	190333682	T	C	ENSGALG00000000071	XP_004938944	DNA damage-induced apoptosis suppressor proteinisoform X1
1	190333690	190333690	C	G	ENSGALG00000000071	XP_004938944	DNA damage-induced apoptosis suppressor proteinisoform X1
1	190334299	190334299	C	T	ENSGALG00000000071	XP_004938944	DNA damage-induced apoptosis suppressor proteinisoform X1
1	190334663	190334663	G	A	ENSGALG00000000071	XP_004938944	DNA damage-induced apoptosis suppressor proteinisoform X1
1	190334884	190334884	G	A	ENSGALG00000000071	XP_004938944	DNA damage-induced apoptosis suppressor proteinisoform X1
1	191550120	191550120	C	T	ENSGALG00000037520	XP_424044	coiled-coil domain-containing protein 89
1	191550546	191550546	A	G	ENSGALG00000037520	XP_424044	coiled-coil domain-containing protein 89
1	194317513	194317513	A	C	ENSGALG00000035803	NP_998742	thyroid hormone-inducible hepatic protein
1	194368832	194368832	T	C	ENSGALG00000041949	NP_001265029	mth938 domain-containing protein
1	194860684	194860684	G	T	ENSGALG00000000761	NP_001005346	tsukushin precursor
1	195581936	195581936	G	C	ENSGALG00000028988	NP_001305329	erythroblast NAD--arginineADP-ribosyltransferase-like precursor
1	195604551	195604551	C	G	ENSGALG00000017493	XP_015136384	short transient receptor potential channel2-like
1	195608012	195608012	G	A	ENSGALG00000001258	NP_001177854	nuclear mitotic apparatus protein 1
1	195613187	195613187	C	T	ENSGALG00000001258	NP_001177854	nuclear mitotic apparatus protein 1
1	195618082	195618082	T	C	ENSGALG00000001258	NP_001177854	nuclear mitotic apparatus protein 1
1	195618175	195618175	G	C	ENSGALG00000001258	NP_001177854	nuclear mitotic apparatus protein 1
1	195839729	195839729	A	G	ENSGALG00000017304	XP_001233129	glucose 1,6-bisphosphate synthase
1	197191967	197191967	C	A	ENSGALG00000019030	XP_004939036	olfactory receptor 52I2-like
2	185980	185980	C	T	ENSGALG00000032845	XP_004939085	ankyrin repeat and SOCS box protein 10 isoformX2
2	186036	186036	C	T	ENSGALG00000032845	XP_004939085	ankyrin repeat and SOCS box protein 10 isoformX2
2	192114	192114	G	A	ENSGALG00000032845	XP_004939085	ankyrin repeat and SOCS box protein 10 isoformX2
2	246008	246008	G	A	ENSGALG00000043576	XP_015136518	arf-GAP with GTPase, ANK repeat and PHdomain-containing protein 3 isoform X6
2	282951	282951	T	C	ENSGALG00000043576	XP_015136518	arf-GAP with GTPase, ANK repeat and PHdomain-containing protein 3 isoform X6
2	313138	313138	G	A	ENSGALG00000033058	XP_015136510	fas-activated serine/threonine kinase
2	345796	345796	T	C	ENSGALG00000038330	XP_025003151	autophagy-related protein 9B
2	347375	347375	C	A	ENSGALG00000038330	XP_025003151	autophagy-related protein 9B
2	350601	350601	G	A	ENSGALG00000038330	XP_025003151	autophagy-related protein 9B
2	351298	351298	A	G	ENSGALG00000038330	XP_025003151	autophagy-related protein 9B
2	354271	354271	C	T	ENSGALG00000050508	XP_025003142	nitric oxide synthase, endothelial
2	366660	366660	C	T	ENSGALG00000050508	XP_025003142	nitric oxide synthase, endothelial
2	394633	394633	T	C	ENSGALG00000036190	XP_015136639	amiloride-sensitive amine oxidase[copper-containing] isoform X2
2	396261	396261	C	T	ENSGALG00000036190	XP_015136639	amiloride-sensitive amine oxidase[copper-containing] isoform X2
2	396697	396697	C	T	ENSGALG00000036190	XP_015136639	amiloride-sensitive amine oxidase[copper-containing] isoform X2
2	457200	457200	C	T	ENSGALG00000042642	NP_001264405	retinoic acid receptor responder protein 2precursor
2	458529	458529	T	C	ENSGALG00000042642	NP_001264405	retinoic acid receptor responder protein 2precursor
2	560999	560999	C	T	ENSGALG00000044098	XP_015136670	zinc finger protein 777 isoform X2
2	561036	561036	G	C	ENSGALG00000044098	XP_015136670	zinc finger protein 777 isoform X2
2	561352	561352	G	C	ENSGALG00000044098	XP_015136670	zinc finger protein 777 isoform X2
2	562463	562463	G	A	ENSGALG00000044098	XP_015136670	zinc finger protein 777 isoform X2
2	562636	562636	G	A	ENSGALG00000044098	XP_015136670	zinc finger protein 777 isoform X2
2	563075	563075	T	C	ENSGALG00000044098	XP_015136670	zinc finger protein 777 isoform X2
2	570665	570665	C	T	ENSGALG00000036870	NP_001265069	zinc finger family member 767
2	579155	579155	A	T	ENSGALG00000036870	NP_001265069	zinc finger family member 767
2	598692	598692	A	T	ENSGALG00000043930	XP_015136666	tigger transposable element-derived protein3-like
2	599249	599249	T	C	ENSGALG00000043930	XP_015136666	tigger transposable element-derived protein3-like
2	606626	606626	T	G	ENSGALG00000023632	XP_025003159	zinc finger protein 282-like
2	608309	608309	C	T	ENSGALG00000023632	XP_025003159	zinc finger protein 282-like
2	625563	625563	C	T	ENSGALG00000041618	XP_001231410	E3 ubiquitin-protein ligase TRIM7
2	728442	728442	G	T	ENSGALG00000040783	XP_015136654	microtubule-associated protein 4 isoform X11
2	789381	789381	T	G	ENSGALG00000039830	NP_001012869	putative ATP-dependent RNA helicase DHX30precursor
2	924400	924400	C	T	ENSGALG00000031227	NP_001264419	elongator complex protein 6
2	977942	977942	A	C	ENSGALG00000035768	XP_025003139	sterol regulatory element-binding proteincleavage-activating protein isoform X2
2	3292814	3292814	T	C	ENSGALG00000005412	XP_004939148	synaptosomal-associated protein 47 isoform X1
2	3300508	3300508	T	G	ENSGALG00000005412	XP_004939148	synaptosomal-associated protein 47 isoform X1
2	3331466	3331466	G	T	ENSGALG00000005430	XP_004939152	ALS2 C-terminal-like protein isoform X2
2	3909417	3909417	C	T	ENSGALG00000005487	NP_001006353	coiled-coil domain-containing protein 12
2	3909487	3909487	T	G	ENSGALG00000005487	NP_001006353	coiled-coil domain-containing protein 12
2	4045182	4045182	G	T	ENSGALG00000005517	XP_015136614	kinesin-like protein KIF9 isoform X4
2	4056461	4056461	G	T	ENSGALG00000005582	XP_015136574	kelch-like protein 18 isoform X1
2	4082049	4082049	T	C	ENSGALG00000038102	XP_418515	FAST kinase domain-containing protein 4
2	4082099	4082099	C	T	ENSGALG00000038102	XP_418515	FAST kinase domain-containing protein 4
2	4095133	4095133	A	G	ENSGALG00000050931	XP_004939171	NAC-alpha domain-containing protein 1 isoformX2
2	4096813	4096813	C	T	ENSGALG00000050931	XP_004939171	NAC-alpha domain-containing protein 1 isoformX2
2	4097734	4097734	T	C	ENSGALG00000050931	XP_004939171	NAC-alpha domain-containing protein 1 isoformX2
2	4098146	4098146	A	G	ENSGALG00000050931	XP_004939171	NAC-alpha domain-containing protein 1 isoformX2
2	4417299	4417299	A	C	ENSGALG00000005661	XP_004939172	zinc finger protein 616
2	4417719	4417719	A	G	ENSGALG00000005661	XP_004939172	zinc finger protein 616
2	4773007	4773007	G	A	ENSGALG00000005826	XP_003640722	deleted in lung and esophageal cancer protein 1
2	5037034	5037034	G	A	ENSGALG00000006025	NP_989679	xin actin-binding repeat-containing protein 1
2	5038002	5038002	A	C	ENSGALG00000006025	NP_989679	xin actin-binding repeat-containing protein 1
2	5041090	5041090	C	T	ENSGALG00000006025	NP_989679	xin actin-binding repeat-containing protein 1
2	5042294	5042294	C	T	ENSGALG00000006025	NP_989679	xin actin-binding repeat-containing protein 1
2	7797046	7797046	G	A	ENSGALG00000006362	XP_425970	5-hydroxytryptamine receptor 5A
2	9542160	9542160	T	C	ENSGALG00000006525	XP_003640726	condensin-2 complex subunit G2
2	9570829	9570829	T	C	ENSGALG00000006542	XP_015137636	extended synaptotagmin-2 isoform X2
2	9620773	9620773	A	C	ENSGALG00000006542	XP_015137636	extended synaptotagmin-2 isoform X2
2	10356462	10356462	T	C	ENSGALG00000006672	XP_015137619	la-related protein 4B isoform X1
2	10356561	10356561	G	C	ENSGALG00000006672	XP_015137619	la-related protein 4B isoform X1
2	10356956	10356956	T	C	ENSGALG00000006672	XP_015137619	la-related protein 4B isoform X1
2	10358484	10358484	C	T	ENSGALG00000006672	XP_015137619	la-related protein 4B isoform X1
2	10527770	10527770	C	T	ENSGALG00000006797	XP_418563	double-stranded RNA-specific editase B2
2	11498775	11498775	C	T	ENSGALG00000007036	XP_418564	presequence protease, mitochondrial
2	13375780	13375780	C	A	ENSGALG00000007125	XP_015136828	partitioning defective 3 homolog isoform X1
2	15844990	15844990	T	C	ENSGALG00000053860	XP_015137549	uncharacterized protein LOC420486
2	15846860	15846860	C	T	ENSGALG00000053860	XP_015137549	uncharacterized protein LOC420486
2	15847316	15847316	G	C	ENSGALG00000053860	XP_015137549	uncharacterized protein LOC420486
2	15870591	15870591	G	A	ENSGALG00000048869	XP_004949891	patched domain-containing protein 3
2	15888399	15888399	C	T	ENSGALG00000053860	XP_015137549	uncharacterized protein LOC420486
2	15911346	15911346	G	A	ENSGALG00000050814	XP_425978	patched domain-containing protein 3
2	15918678	15918678	C	G	ENSGALG00000050814	XP_425978	patched domain-containing protein 3
2	17490937	17490937	C	T	ENSGALG00000007864	XP_004939292	armadillo repeat-containing protein 3 isoformX1
2	17844748	17844748	G	A	ENSGALG00000007914	XP_015137508	dnaJ homolog subfamily C member 1
2	18841174	18841174	C	T	ENSGALG00000008498	NP_001305910	MAM and LDL-receptor class A domain-containingprotein 1 precursor
2	19103170	19103170	G	A	ENSGALG00000008564	XP_004939305	putative methyltransferase NSUN6
2	19835759	19835759	C	T	ENSGALG00000008686	NP_001020002	tRNA (cytosine(38)-C(5))-methyltransferase
2	19835820	19835820	C	T	ENSGALG00000008686	NP_001020002	tRNA (cytosine(38)-C(5))-methyltransferase
2	19872054	19872054	C	T	ENSGALG00000008704	XP_001235156	cubilin isoform X2
2	19938049	19938049	A	G	ENSGALG00000008704	XP_001235156	cubilin isoform X2
2	19940883	19940883	A	G	ENSGALG00000008704	XP_001235156	cubilin isoform X2
2	19977026	19977026	A	G	ENSGALG00000008704	XP_001235156	cubilin isoform X2
2	19994309	19994309	T	A	ENSGALG00000008704	XP_001235156	cubilin isoform X2
2	19994378	19994378	G	A	ENSGALG00000008704	XP_001235156	cubilin isoform X2
2	20492885	20492885	C	G	ENSGALG00000008764	XP_004939319	protein FAM171A1 isoform X2
2	21816672	21816672	C	T	ENSGALG00000009062	XP_015137449	cyclin-dependent kinase 14 isoform X1
2	22430104	22430104	G	A	ENSGALG00000040724	NP_997062	A-kinase anchor protein 9
2	22434246	22434246	A	G	ENSGALG00000040724	NP_997062	A-kinase anchor protein 9
2	22436405	22436405	C	G	ENSGALG00000040724	NP_997062	A-kinase anchor protein 9
2	22437345	22437345	T	C	ENSGALG00000040724	NP_997062	A-kinase anchor protein 9
2	22446825	22446825	A	G	ENSGALG00000040724	NP_997062	A-kinase anchor protein 9
2	22479965	22479965	G	A	ENSGALG00000040724	NP_997062	A-kinase anchor protein 9
2	23839251	23839251	C	T	ENSGALG00000009686	XP_015137405	neurabin-1 isoform X1
2	24176099	24176099	G	T	ENSGALG00000009728	NP_001012967	calcium-binding mitochondrial carrier proteinAralar2
2	29775045	29775045	G	C	ENSGALG00000010865	XP_001234722	transmembrane protein 196 isoform X6
2	30083573	30083573	A	G	ENSGALG00000010901	XP_015137344	ATP-binding cassette sub-family B member 5isoform X1
2	30085940	30085940	A	G	ENSGALG00000010901	XP_015137344	ATP-binding cassette sub-family B member 5isoform X1
2	31132374	31132374	A	G	ENSGALG00000010949	XP_425991	transmembrane glycoprotein NMB
2	31133213	31133213	G	A	ENSGALG00000010949	XP_425991	transmembrane glycoprotein NMB
2	31135838	31135838	A	G	ENSGALG00000010949	XP_425991	transmembrane glycoprotein NMB
2	31329950	31329950	G	A	ENSGALG00000010977	XP_025003188	protein FAM221A
2	33860529	33860529	C	T	ENSGALG00000011170	XP_004939443	WAS/WASL-interacting protein family member 3isoform X1
2	33925420	33925420	A	G	ENSGALG00000011185	XP_418736	pleckstrin homology domain-containing family Amember 8 isoform X1
2	33933336	33933336	T	C	ENSGALG00000011185	XP_418736	pleckstrin homology domain-containing family Amember 8 isoform X1
2	34023406	34023406	A	G	ENSGALG00000011216	NP_001186553	biotinidase
2	34025883	34025883	G	A	ENSGALG00000011216	NP_001186553	biotinidase
2	34261555	34261555	C	A	ENSGALG00000011235	XP_004939447	polypeptide N-acetylgalactosaminyltransferase 15isoform X2
2	34277135	34277135	C	G	ENSGALG00000011235	XP_004939447	polypeptide N-acetylgalactosaminyltransferase 15isoform X2
2	34277241	34277241	A	G	ENSGALG00000011235	XP_004939447	polypeptide N-acetylgalactosaminyltransferase 15isoform X2
2	34302038	34302038	C	T	ENSGALG00000011239	NP_001186567	oxidoreductase NAD-binding domain-containingprotein 1
2	34302123	34302123	C	T	ENSGALG00000011239	NP_001186567	oxidoreductase NAD-binding domain-containingprotein 1
2	34315389	34315389	T	C	ENSGALG00000011239	NP_001186567	oxidoreductase NAD-binding domain-containingprotein 1
2	34322175	34322175	C	T	ENSGALG00000011241	NP_989789	raftlin
2	34520212	34520212	A	C	ENSGALG00000011248	XP_025003228	inactive phospholipase C-like protein 2 isoformX3
2	34698677	34698677	T	C	ENSGALG00000011251	XP_015137296	TBC1 domain family member 5 isoform X2
2	35839813	35839813	C	T	ENSGALG00000011281	NP_001186577	shugoshin 1
2	37881631	37881631	C	A	ENSGALG00000011304	NP_001026159	peptide-N(4)-(N-acetyl-beta-glucosaminyl)asparagine amidase
2	37884507	37884507	A	G	ENSGALG00000011312	XP_025003240	3-oxoacyl-[acyl-carrier-protein] synthase,mitochondrial
2	38376577	38376577	T	C	ENSGALG00000011322	XP_015137277	serine/threonine-protein kinase Nek10
2	38376596	38376596	T	C	ENSGALG00000011322	XP_015137277	serine/threonine-protein kinase Nek10
2	38376609	38376609	T	G	ENSGALG00000011322	XP_015137277	serine/threonine-protein kinase Nek10
2	38546295	38546295	C	T	ENSGALG00000027247	NP_001308484	eomesodermin homolog
2	41352447	41352447	T	A	ENSGALG00000040665	XP_001235221	methyltransferase-like protein 6 isoform X1
2	42169054	42169054	A	G	ENSGALG00000043415	XP_004939503	prostatic acid phosphatase isoform X2
2	42169059	42169059	A	G	ENSGALG00000043415	XP_004939503	prostatic acid phosphatase isoform X2
2	42215236	42215236	T	A	ENSGALG00000035068	XP_004939502	dnaJ homolog subfamily C member 13 isoform X1
2	42233968	42233968	G	A	ENSGALG00000035068	XP_004939502	dnaJ homolog subfamily C member 13 isoform X1
2	42261614	42261614	T	G	ENSGALG00000041491	XP_025003265	atypical chemokine receptor 4
2	42271083	42271083	C	T	ENSGALG00000035949	NP_001006367	acyl-CoA dehydrogenase family member 11
2	42281416	42281416	A	G	ENSGALG00000032382	NP_001001765	ubiquitin-like modifier-activating enzyme 5
2	42283272	42283272	A	G	ENSGALG00000032382	NP_001001765	ubiquitin-like modifier-activating enzyme 5
2	42544905	42544905	G	C	ENSGALG00000036412	XP_004939508	transmembrane protein 108 isoform X1
2	42545245	42545245	G	A	ENSGALG00000036412	XP_004939508	transmembrane protein 108 isoform X1
2	42562247	42562247	C	T	ENSGALG00000034585	NP_990549	phakinin
2	42576327	42576327	A	G	ENSGALG00000032316	NP_001026161	protein CDV3 homolog
2	42598823	42598823	T	G	ENSGALG00000034461	XP_015137235	DNA topoisomerase 2-binding protein 1
2	42599480	42599480	C	T	ENSGALG00000034461	XP_015137235	DNA topoisomerase 2-binding protein 1
2	42613213	42613213	T	G	ENSGALG00000034461	XP_015137235	DNA topoisomerase 2-binding protein 1
2	42654588	42654588	C	T	ENSGALG00000011734	NP_001074363	C-C chemokine receptor 8 like
2	42681626	42681626	G	T	ENSGALG00000011735	NP_001039303	chemokine XC receptor 1
2	42682328	42682328	A	G	ENSGALG00000011735	NP_001039303	chemokine XC receptor 1
2	42701035	42701035	T	G	ENSGALG00000040212	NP_001039304	FYVE and coiled-coil domain-containing protein1
2	42707170	42707170	A	G	ENSGALG00000040212	NP_001039304	FYVE and coiled-coil domain-containing protein1
2	42707688	42707688	G	A	ENSGALG00000040212	NP_001039304	FYVE and coiled-coil domain-containing protein1
2	42707727	42707727	G	A	ENSGALG00000040212	NP_001039304	FYVE and coiled-coil domain-containing protein1
2	42707845	42707845	A	G	ENSGALG00000040212	NP_001039304	FYVE and coiled-coil domain-containing protein1
2	42710688	42710688	C	T	ENSGALG00000040212	NP_001039304	FYVE and coiled-coil domain-containing protein1
2	42731210	42731210	C	T	ENSGALG00000011808	NP_001039305	C-C chemokine receptor type 9
2	42743396	42743396	T	C	ENSGALG00000054523	XP_004939511	leucine zipper transcription factor-like protein1 isoform X3
2	42823700	42823700	G	A	ENSGALG00000035623	XP_418800	LIM domain-containing protein 1
2	42856480	42856480	T	C	ENSGALG00000036309	XP_025003267	probable leucine--tRNA ligase, mitochondrialisoform X1
2	42871922	42871922	T	C	ENSGALG00000036309	XP_025003267	probable leucine--tRNA ligase, mitochondrialisoform X1
2	42879682	42879682	C	T	ENSGALG00000036309	XP_025003267	probable leucine--tRNA ligase, mitochondrialisoform X1
2	42917627	42917627	C	A	ENSGALG00000036309	XP_025003267	probable leucine--tRNA ligase, mitochondrialisoform X1
2	43025400	43025400	C	G	ENSGALG00000040447	XP_418802	CUB domain-containing protein 1 isoform X1
2	43109192	43109192	C	T	ENSGALG00000033171	NP_001006368	protein-glutamine gamma-glutamyltransferase 4
2	43767233	43767233	A	G	ENSGALG00000038733	XP_004939527	trafficking kinesin-binding protein 1 isoformX3
2	44425843	44425843	C	G	ENSGALG00000034163	NP_990431	cartilage-associated protein precursor
2	44740791	44740791	G	A	ENSGALG00000032647	NP_001170856	CLIP-associating protein 2
2	45399004	45399004	G	A	ENSGALG00000043240	XP_015137193	cAMP-regulated phosphoprotein 21 isoform X2
2	45972907	45972907	G	A	ENSGALG00000039169	XP_418828	DNA mismatch repair protein Mlh1 isoform X1
2	46682792	46682792	C	G	ENSGALG00000043642	XP_015137168	anillin isoform X1
2	46694948	46694948	G	A	ENSGALG00000043642	XP_015137168	anillin isoform X1
2	46696707	46696707	A	C	ENSGALG00000043642	XP_015137168	anillin isoform X1
2	46746393	46746393	G	A	ENSGALG00000039983	XP_418838	endonuclease/exonuclease/phosphatase familydomain-containing protein 1
2	48494832	48494832	G	A	ENSGALG00000054262	XP_015137147	coiled-coil domain-containing protein 129isoform X1
2	48908836	48908836	A	G	ENSGALG00000041114	XP_015137142	golgin subfamily A member 4 isoform X1
2	48908938	48908938	G	C	ENSGALG00000041114	XP_015137142	golgin subfamily A member 4 isoform X1
2	48909199	48909199	G	A	ENSGALG00000041114	XP_015137142	golgin subfamily A member 4 isoform X1
2	48909696	48909696	C	G	ENSGALG00000041114	XP_015137142	golgin subfamily A member 4 isoform X1
2	48911884	48911884	T	A	ENSGALG00000041114	XP_015137142	golgin subfamily A member 4 isoform X1
2	48947349	48947349	C	A	ENSGALG00000041114	XP_015137142	golgin subfamily A member 4 isoform X1
2	49048250	49048250	G	T	ENSGALG00000031978	NP_001305384	TCR gamma alternate reading frame protein
2	49048340	49048340	T	G	ENSGALG00000031978	NP_001305384	TCR gamma alternate reading frame protein
2	49172930	49172930	G	A	ENSGALG00000032958	NP_001004398	amphiphysin
2	49810773	49810773	G	C	ENSGALG00000043636	XP_418862	yae1 domain-containing protein 1
2	50701434	50701434	T	C	ENSGALG00000040266	NP_001258832	transcriptional activator GLI3
2	56054209	56054209	G	A	ENSGALG00000035669	XP_418898	activity-dependent neuroprotector homeoboxprotein 2 isoform X1
2	56923346	56923346	C	T	ENSGALG00000041404	NP_989978	sal-like protein 3
2	57890907	57890907	C	A	ENSGALG00000042454	XP_003640800	doublecortin domain-containing protein 2 isoformX3
2	57926618	57926618	A	C	ENSGALG00000042454	XP_003640800	doublecortin domain-containing protein 2 isoformX3
2	62739471	62739471	C	T	ENSGALG00000012739	XP_004939709	zinc finger protein 40 isoform X3
2	64667977	64667977	G	C	ENSGALG00000012799	NP_990380	ras-responsive element-binding protein 1
2	64667996	64667996	T	C	ENSGALG00000012799	NP_990380	ras-responsive element-binding protein 1
2	64668004	64668004	C	T	ENSGALG00000012799	NP_990380	ras-responsive element-binding protein 1
2	67383096	67383096	C	G	ENSGALG00000033170	XP_015137673	GDP-mannose 4,6 dehydratase isoform X1
2	67547390	67547390	A	G	ENSGALG00000012845	XP_015137676	myosin light chain kinase family member 4isoform X3
2	67599177	67599177	C	T	ENSGALG00000012856	XP_418979	ATPase WRNIP1
2	67633143	67633143	T	A	ENSGALG00000012866	NP_001006377	serpin B6
2	67638412	67638412	C	T	ENSGALG00000012866	NP_001006377	serpin B6
2	67643967	67643967	T	G	ENSGALG00000019554	XP_004939740	heterochromatin-associated protein MENT
2	67649831	67649831	G	T	ENSGALG00000019554	XP_004939740	heterochromatin-associated protein MENT
2	67837711	67837711	C	T	ENSGALG00000012885	NP_990670	apoptosis regulator Bcl-2
2	67950051	67950051	G	A	ENSGALG00000012886	XP_418989	MARVEL domain-containing protein 3
2	68176009	68176009	T	G	ENSGALG00000012889	XP_025003448	zinc finger CCHC domain-containing protein 2isoform X1
2	75726397	75726397	G	T	ENSGALG00000037171	NP_989461	zinc finger protein 622
2	79197418	79197418	C	T	ENSGALG00000039424	XP_004935186	methionine synthase reductase
2	79214490	79214490	G	A	ENSGALG00000033521	XP_004935185	FAST kinase domain-containing protein 3,mitochondrial
2	84675771	84675771	T	C	ENSGALG00000022909	XP_419047	tyrosine-protein phosphatase non-receptor type 3isoform X2
2	84795162	84795162	A	T	ENSGALG00000013149	XP_419048	molybdenum cofactor sulfurase
2	84805031	84805031	G	T	ENSGALG00000013149	XP_419048	molybdenum cofactor sulfurase
2	85662118	85662118	A	T	ENSGALG00000013165	NP_001006382	fumarate hydratase, mitochondrial
2	85665498	85665498	G	A	ENSGALG00000013167	NP_001264327	succinate dehydrogenase [ubiquinone]flavoprotein subunit, mitochondrial
2	85678707	85678707	A	G	ENSGALG00000013167	NP_001264327	succinate dehydrogenase [ubiquinone]flavoprotein subunit, mitochondrial
2	85680862	85680862	G	A	ENSGALG00000034628	XP_015137816	coiled-coil domain-containing protein 127isoform X1
2	85736235	85736235	A	T	ENSGALG00000013180	XP_003640835	sodium-dependent neutral amino acid transporterB(0)AT3
2	87809160	87809160	T	C	ENSGALG00000013196	XP_004935230	ankyrin repeat and SAM domain-containing protein6 isoform X1
2	87821941	87821941	T	C	ENSGALG00000013196	XP_004935230	ankyrin repeat and SAM domain-containing protein6 isoform X1
2	87824842	87824842	G	A	ENSGALG00000013196	XP_004935230	ankyrin repeat and SAM domain-containing protein6 isoform X1
2	87899904	87899904	C	T	ENSGALG00000013197	XP_015137882	polypeptide N-acetylgalactosaminyltransferase 12isoform X1
2	87902501	87902501	G	C	ENSGALG00000013197	XP_015137882	polypeptide N-acetylgalactosaminyltransferase 12isoform X1
2	87943163	87943163	G	A	ENSGALG00000013200	XP_015137885	gamma-aminobutyric acid type B receptor subunit2
2	88546629	88546629	T	C	ENSGALG00000013207	XP_003640820	alpha-catulin isoform X1
2	88548325	88548325	G	A	ENSGALG00000013207	XP_003640820	alpha-catulin isoform X1
2	88549065	88549065	C	T	ENSGALG00000013207	XP_003640820	alpha-catulin isoform X1
2	88570107	88570107	T	C	ENSGALG00000013209	XP_015137886	zinc transporter ZIP6
2	88754535	88754535	C	G	ENSGALG00000013268	XP_015137890	dynein heavy chain 5, axonemal
2	88876206	88876206	C	T	ENSGALG00000013268	XP_015137890	dynein heavy chain 5, axonemal
2	88881257	88881257	C	A	ENSGALG00000013268	XP_015137890	dynein heavy chain 5, axonemal
2	88898905	88898905	G	T	ENSGALG00000013268	XP_015137890	dynein heavy chain 5, axonemal
2	88901272	88901272	G	A	ENSGALG00000013268	XP_015137890	dynein heavy chain 5, axonemal
2	89123115	89123115	C	G	ENSGALG00000013438	NP_001026179	testis-expressed protein 10 homolog
2	89177446	89177446	G	A	ENSGALG00000013441	NP_989882	inversin
2	89177589	89177589	C	T	ENSGALG00000013441	NP_989882	inversin
2	89177807	89177807	T	A	ENSGALG00000013441	NP_989882	inversin
2	89177838	89177838	T	A	ENSGALG00000013441	NP_989882	inversin
2	89181154	89181154	T	C	ENSGALG00000013441	NP_989882	inversin
2	89181299	89181299	C	G	ENSGALG00000013441	NP_989882	inversin
2	89699056	89699056	C	T	ENSGALG00000013573	XP_003640838	alpha-1,3/1,6-mannosyltransferase ALG2
2	90620549	90620549	C	T	ENSGALG00000013657	XP_004935248	zinc finger protein 236 isoform X2
2	90817653	90817653	G	A	ENSGALG00000013660	XP_015137902	zinc finger protein 516 isoform X2
2	90858716	90858716	A	G	ENSGALG00000013660	XP_015137902	zinc finger protein 516 isoform X2
2	91777247	91777247	T	G	ENSGALG00000036128	XP_015137910	zinc finger protein 407
2	91777760	91777760	C	T	ENSGALG00000036128	XP_015137910	zinc finger protein 407
2	91815207	91815207	G	A	ENSGALG00000013697	XP_004935256	beta-Ala-His dipeptidase isoform X1
2	91821195	91821195	A	G	ENSGALG00000013697	XP_004935256	beta-Ala-His dipeptidase isoform X1
2	91997564	91997564	A	G	ENSGALG00000013720	XP_004935262	F-box only protein 15 isoform X1
2	93592739	93592739	A	G	ENSGALG00000013745	NP_001243472	rotatin
2	93600241	93600241	C	T	ENSGALG00000013745	NP_001243472	rotatin
2	93616396	93616396	A	G	ENSGALG00000013745	NP_001243472	rotatin
2	93621249	93621249	G	A	ENSGALG00000013745	NP_001243472	rotatin
2	93622995	93622995	T	C	ENSGALG00000013745	NP_001243472	rotatin
2	93625222	93625222	T	C	ENSGALG00000013745	NP_001243472	rotatin
2	93632638	93632638	G	A	ENSGALG00000013745	NP_001243472	rotatin
2	93633890	93633890	G	A	ENSGALG00000013745	NP_001243472	rotatin
2	93638812	93638812	T	C	ENSGALG00000013745	NP_001243472	rotatin
2	93727183	93727183	G	C	ENSGALG00000013753	XP_419111	docking protein 6
2	93770940	93770940	G	A	ENSGALG00000013753	XP_419111	docking protein 6
2	96960798	96960798	T	G	ENSGALG00000035625	XP_015137959	centrosomal protein of 192 kDa isoform X1
2	96962803	96962803	C	G	ENSGALG00000035625	XP_015137959	centrosomal protein of 192 kDa isoform X1
2	96964693	96964693	C	T	ENSGALG00000035625	XP_015137959	centrosomal protein of 192 kDa isoform X1
2	96964789	96964789	C	T	ENSGALG00000035625	XP_015137959	centrosomal protein of 192 kDa isoform X1
2	96964862	96964862	G	T	ENSGALG00000035625	XP_015137959	centrosomal protein of 192 kDa isoform X1
2	96966511	96966511	A	C	ENSGALG00000035625	XP_015137959	centrosomal protein of 192 kDa isoform X1
2	96967976	96967976	C	T	ENSGALG00000035625	XP_015137959	centrosomal protein of 192 kDa isoform X1
2	97052801	97052801	C	T	ENSGALG00000013863	XP_419125	proteasome assembly chaperone 2
2	97055815	97055815	C	T	ENSGALG00000013863	XP_419125	proteasome assembly chaperone 2
2	97069331	97069331	C	G	ENSGALG00000013858	XP_419124	centrosomal protein of 76 kDa
2	97069564	97069564	T	C	ENSGALG00000013858	XP_419124	centrosomal protein of 76 kDa
2	97332074	97332074	C	A	ENSGALG00000013794	NP_001034372	metallophosphoesterase 1
2	97334781	97334781	C	G	ENSGALG00000013794	NP_001034372	metallophosphoesterase 1
2	101096748	101096748	G	A	ENSGALG00000014811	XP_015133437	structural maintenance of chromosomes flexiblehinge domain-containing protein 1 isoform X1
2	102378070	102378070	A	G	ENSGALG00000014935	XP_015133448	GREB1-like protein isoform X6
2	102434667	102434667	C	G	ENSGALG00000014936	XP_419155	establishment of sister chromatid cohesionN-acetyltransferase 1, transcript variant X2
2	103231550	103231550	A	G	ENSGALG00000015056	XP_426078	laminin subunit alpha-3 isoform X1
2	103265365	103265365	C	G	ENSGALG00000015064	XP_015133470	tetratricopeptide repeat protein 39C
2	104465263	104465263	C	T	ENSGALG00000019489	XP_004939870	carbohydrate sulfotransferase 9 isoform X1
2	106106604	106106604	G	A	ENSGALG00000015142	XP_426083	desmoglein-2 isoform X1
2	106107141	106107141	A	C	ENSGALG00000015142	XP_426083	desmoglein-2 isoform X1
2	106224438	106224438	T	G	ENSGALG00000015153	NP_001296985	opsin 5-like 1
2	107842779	107842779	G	A	ENSGALG00000015226	XP_015138133	DNA repair-scaffolding protein isoform X1
2	108496050	108496050	T	C	ENSGALG00000039536	NP_001289128	pancreatic progenitor cell differentiation andproliferation factor-like protein
2	111085902	111085902	C	A	ENSGALG00000015340	NP_001006389	trimethylguanosine synthase
2	111088093	111088093	G	C	ENSGALG00000015340	NP_001006389	trimethylguanosine synthase
2	111088516	111088516	G	A	ENSGALG00000015340	NP_001006389	trimethylguanosine synthase
2	111088559	111088559	T	C	ENSGALG00000015340	NP_001006389	trimethylguanosine synthase
2	111092011	111092011	T	A	ENSGALG00000015340	NP_001006389	trimethylguanosine synthase
2	111093469	111093469	A	G	ENSGALG00000015340	NP_001006389	trimethylguanosine synthase
2	111194653	111194653	C	T	ENSGALG00000015404	XP_025003736	kinesin-like protein KIF20A isoform X3
2	111223797	111223797	G	T	ENSGALG00000042082	NP_001026687	serine/threonine-protein kinase mos
2	112995344	112995344	A	G	ENSGALG00000041080	NP_001071054	chromodomain-helicase-DNA-binding protein 7
2	117301867	117301867	C	A	ENSGALG00000034751	NP_001305389	transient receptor potential cation channelsubfamily A member 1
2	117640492	117640492	G	A	ENSGALG00000037453	NP_989711	telomeric repeat-binding factor 1
2	124774077	124774077	C	T	ENSGALG00000033638	XP_025003807	anion exchange transporter isoform X4
2	126863103	126863103	T	C	ENSGALG00000031424	NP_001001462	syndecan-2 precursor
2	127348531	127348531	A	T	ENSGALG00000044675	XP_025003820	matrilin-2 isoform X1
2	127713514	127713514	G	A	ENSGALG00000037695	NP_001163815	protein odd-skipped-related 2
2	129102948	129102948	C	G	ENSGALG00000037913	XP_004940039	Krueppel-like factor 10 isoform X2
2	129279835	129279835	T	A	ENSGALG00000030626	NP_001258860	frizzled-6 precursor
2	130773112	130773112	T	A	ENSGALG00000029867	XP_025003876	maestro heat-like repeat-containing proteinfamily member 1 isoform X1
2	135514222	135514222	G	A	ENSGALG00000032400	XP_418400	rRNA-processing protein UTP23 homolog
2	138474283	138474283	G	A	ENSGALG00000032734	NP_001026126	E3 ubiquitin-protein ligase RNF139
2	138480908	138480908	A	T	ENSGALG00000041072	XP_001234016	putative deoxyribonuclease TATDN1 isoform X2
2	138480918	138480918	A	G	ENSGALG00000041072	XP_001234016	putative deoxyribonuclease TATDN1 isoform X2
2	138497658	138497658	G	C	ENSGALG00000041969	NP_001026125	metastasis suppressor protein 1
2	144276399	144276399	A	T	ENSGALG00000039831	XP_025003955	protein FAM135B
2	145994085	145994085	G	A	ENSGALG00000031380	XP_418419	DENN domain-containing protein 3 isoform X1
2	148274045	148274045	A	G	ENSGALG00000045875	XP_418414	prostate stem cell antigen
2	148413698	148413698	C	T	ENSGALG00000029572	XP_015138653	DNA topoisomerase I, mitochondrial isoform X1
2	148416713	148416713	C	A	ENSGALG00000029572	XP_015138653	DNA topoisomerase I, mitochondrial isoform X1
2	148417373	148417373	A	T	ENSGALG00000029572	XP_015138653	DNA topoisomerase I, mitochondrial isoform X1
2	148417403	148417403	A	T	ENSGALG00000029572	XP_015138653	DNA topoisomerase I, mitochondrial isoform X1
2	148417459	148417459	A	G	ENSGALG00000029572	XP_015138653	DNA topoisomerase I, mitochondrial isoform X1
2	148417486	148417486	C	T	ENSGALG00000029572	XP_015138653	DNA topoisomerase I, mitochondrial isoform X1
2	148841019	148841019	G	A	ENSGALG00000036085	XP_025003959	1-phosphatidylinositol 4,5-bisphosphatephosphodiesterase gamma-1 isoform X1
2	148857411	148857411	C	T	ENSGALG00000038175	NP_996864	nicotinate phosphoribosyltransferase
2	148887915	148887915	G	T	ENSGALG00000033828	XP_418406	pyrroline-5-carboxylate reductase 3 isoform X1
2	148984654	148984654	C	A	ENSGALG00000055060	XP_015138687	feather keratin 1-like
2	148984656	148984656	G	A	ENSGALG00000055060	XP_015138687	feather keratin 1-like
3	471740	471740	G	A	ENSGALG00000043080	XP_015138801	coiled-coil domain-containing protein 85Aisoform X1
3	471801	471801	T	A	ENSGALG00000043080	XP_015138801	coiled-coil domain-containing protein 85Aisoform X1
3	2513796	2513796	C	A	ENSGALG00000029261	NP_001264016	reticulon-4 isoform 2
3	2734045	2734045	C	T	ENSGALG00000029512	NP_001186354	spectrin beta chain, non-erythrocytic 1
3	3003930	3003930	G	A	ENSGALG00000008163	NP_001006393	proteasome activator complex subunit 4
3	3081863	3081863	T	C	ENSGALG00000008195	NP_001186358	nephrocystin-1
3	3102102	3102102	A	G	ENSGALG00000008198	NP_001137403	two-pore calcium channel 3
3	3122051	3122051	C	T	ENSGALG00000008233	NP_001012888	mitotic checkpoint serine/threonine-proteinkinase BUB1
3	3204925	3204925	G	A	ENSGALG00000008257	NP_990319	tyrosine-protein kinase Mer precursor
3	3204946	3204946	G	C	ENSGALG00000008257	NP_990319	tyrosine-protein kinase Mer precursor
3	3284908	3284908	G	A	ENSGALG00000053640	NP_001336668	GDNF inducible zinc finger protein 1
3	3289452	3289452	C	T	ENSGALG00000053640	NP_001336668	GDNF inducible zinc finger protein 1
3	3330424	3330424	G	A	ENSGALG00000008359	NP_001186380	complement component C1q receptor precursor
3	3567877	3567877	A	C	ENSGALG00000008372	NP_001026204	5'-3' exoribonuclease 2
3	3618674	3618674	T	C	ENSGALG00000008386	NP_001006394	centrosomal protein kizuna
3	4364810	4364810	G	A	ENSGALG00000008597	XP_419327	39S ribosomal protein L2, mitochondrial
3	8261515	8261515	C	G	ENSGALG00000026747	NP_001191795	TFIIA-alpha and beta-like factor
3	8273887	8273887	C	T	ENSGALG00000009092	NP_001191794	stonin-1
3	8277195	8277195	A	G	ENSGALG00000009092	NP_001191794	stonin-1
3	9590508	9590508	A	G	ENSGALG00000008937	NP_001012891	protein phosphatase 1 regulatory subunit 21
3	10203639	10203639	C	T	ENSGALG00000008847	XP_419349	vacuolar protein sorting-associated protein 54isoform X1
3	11545011	11545011	G	A	ENSGALG00000027922	XP_004940268	ewing's tumor-associated antigen 1
3	11545041	11545041	G	A	ENSGALG00000027922	XP_004940268	ewing's tumor-associated antigen 1
3	11546377	11546377	C	T	ENSGALG00000027922	XP_004940268	ewing's tumor-associated antigen 1
3	11833291	11833291	T	C	ENSGALG00000008765	NP_001026207	nuclear nucleic acid-binding protein C1D
3	11978135	11978135	A	C	ENSGALG00000008745	NP_001274104	aprataxin and PNK-like factor
3	11978167	11978167	G	A	ENSGALG00000008745	NP_001274104	aprataxin and PNK-like factor
3	12099620	12099620	C	G	ENSGALG00000008735	NP_990482	filensin
3	12118970	12118970	T	C	ENSGALG00000008734	XP_004940271	neuroendocrine convertase 2
3	14038355	14038355	G	A	ENSGALG00000008947	XP_015138979	serine/threonine-protein kinase PAK 5 isoformX1
3	14040534	14040534	T	C	ENSGALG00000008947	XP_015138979	serine/threonine-protein kinase PAK 5 isoformX1
3	15446491	15446491	G	A	ENSGALG00000008810	XP_004935301	protein FAM161A isoform X2
3	18147329	18147329	G	C	ENSGALG00000041034	NP_001264487	melanoma inhibitory activity protein 3precursor
3	18148036	18148036	C	T	ENSGALG00000041034	NP_001264487	melanoma inhibitory activity protein 3precursor
3	18172355	18172355	C	G	ENSGALG00000045729	XP_419401	HHIP-like protein 2
3	18181244	18181244	G	A	ENSGALG00000045729	XP_419401	HHIP-like protein 2
3	18424585	18424585	G	A	ENSGALG00000009450	NP_001026215	dual specificity protein phosphatase 10
3	18911882	18911882	C	T	ENSGALG00000009566	NP_001006397	isoleucine--tRNA ligase, mitochondrialprecursor
3	18958621	18958621	G	A	ENSGALG00000009598	NP_001006398	bifunctional glutamate/proline--tRNA ligase
3	20829536	20829536	C	T	ENSGALG00000009678	XP_004935376	BTB/POZ domain-containing protein KCTD3 isoformX2
3	21118894	21118894	C	T	ENSGALG00000009690	NP_989976	centromere protein F
3	21755802	21755802	T	C	ENSGALG00000009796	XP_004935379	ribosomal protein S6 kinase delta-1 isoform X1
3	21755910	21755910	C	T	ENSGALG00000009796	XP_004935379	ribosomal protein S6 kinase delta-1 isoform X1
3	25329781	25329781	G	A	ENSGALG00000009954	XP_419456	cytoplasmic dynein 2 light intermediate chain 1
3	26292930	26292930	C	T	ENSGALG00000009990	XP_015139310	S1 RNA-binding domain-containing protein 1isoform X1
3	30381106	30381106	C	T	ENSGALG00000044525	XP_419490	NF-kappa-B inhibitor epsilon
3	30397277	30397277	T	C	ENSGALG00000010175	NP_996842	heat shock cognate protein HSP 90-beta
3	30906017	30906017	A	G	ENSGALG00000010296	NP_001264553	28S ribosomal protein S18a, mitochondrialisoform 2
3	32263490	32263490	C	T	ENSGALG00000010583	NP_001019751	vitrin precursor
3	33691295	33691295	G	T	ENSGALG00000032440	XP_025005068	glutaminyl-peptide cyclotransferase
3	38125047	38125047	C	A	ENSGALG00000013952	XP_025004613	UDP-GalNAc:beta-1,3-N-acetylgalactosaminyltransferase 2 isoform X1
3	39160670	39160670	G	C	ENSGALG00000049034	XP_025004976	microtubule-associated protein 10
3	39805986	39805986	A	G	ENSGALG00000041422	XP_015139879	egl nine homolog 1
3	39806322	39806322	C	T	ENSGALG00000041422	XP_015139879	egl nine homolog 1
3	39846892	39846892	G	A	ENSGALG00000011065	XP_419571	sprT-like domain-containing protein Spartan
3	39847541	39847541	G	A	ENSGALG00000011065	XP_419571	sprT-like domain-containing protein Spartan
3	40183435	40183435	G	A	ENSGALG00000011101	XP_419580	unhealthy ribosome biogenesis protein 2 homolog
3	40185637	40185637	T	C	ENSGALG00000011101	XP_419580	unhealthy ribosome biogenesis protein 2 homolog
3	40191098	40191098	A	T	ENSGALG00000011101	XP_419580	unhealthy ribosome biogenesis protein 2 homolog
3	40308121	40308121	G	A	ENSGALG00000011106	XP_015139872	polypeptide N-acetylgalactosaminyltransferase 2
3	40791740	40791740	C	T	ENSGALG00000011169	NP_001026235	programmed cell death protein 2
3	40908683	40908683	T	A	ENSGALG00000011180	XP_015139862	constitutive coactivator of peroxisomeproliferator-activated receptor gamma
3	40912056	40912056	G	A	ENSGALG00000011180	XP_015139862	constitutive coactivator of peroxisomeproliferator-activated receptor gamma
3	40922194	40922194	A	G	ENSGALG00000011182	NP_990304	delta-like protein 1 precursor
3	40922404	40922404	C	T	ENSGALG00000011182	NP_990304	delta-like protein 1 precursor
3	41201158	41201158	T	C	ENSGALG00000011186	XP_419594	endoplasmic reticulum membrane-associated RNAdegradation protein
3	41204915	41204915	G	C	ENSGALG00000011186	XP_419594	endoplasmic reticulum membrane-associated RNAdegradation protein
3	41208727	41208727	C	T	ENSGALG00000011186	XP_419594	endoplasmic reticulum membrane-associated RNAdegradation protein
3	41931653	41931653	C	T	ENSGALG00000044026	XP_419601	sulfotransferase 6B1
3	42574273	42574273	C	G	ENSGALG00000011418	XP_015139608	C-C chemokine receptor type 6 isoform X1
3	42628859	42628859	C	A	ENSGALG00000011426	NP_001034580	ribonuclease T2 precursor
3	43277002	43277002	C	T	ENSGALG00000011537	XP_004935608	cAMP and cAMP-inhibited cGMP 3',5'-cyclicphosphodiesterase 10A isoform X1
3	43277144	43277144	G	A	ENSGALG00000011537	XP_004935608	cAMP and cAMP-inhibited cGMP 3',5'-cyclicphosphodiesterase 10A isoform X1
3	45491612	45491612	A	T	ENSGALG00000028886	XP_426150	plasminogen-like
3	45569832	45569832	G	C	ENSGALG00000011615	XP_015139803	solute carrier family 22 member 2 isoform X1
3	45573424	45573424	G	A	ENSGALG00000011615	XP_015139803	solute carrier family 22 member 2 isoform X1
3	45606192	45606192	C	T	ENSGALG00000011621	NP_990301	cation-independent mannose-6-phosphate receptorprecursor
3	45690421	45690421	C	T	ENSGALG00000011625	XP_419623	39S ribosomal protein L18, mitochondrial
3	46065131	46065131	T	A	ENSGALG00000012256	XP_004935636	utrophin isoform X1
3	46135307	46135307	C	T	ENSGALG00000012256	XP_004935636	utrophin isoform X1
3	46186334	46186334	T	A	ENSGALG00000012256	XP_004935636	utrophin isoform X1
3	46694440	46694440	T	C	ENSGALG00000012289	XP_004935641	E3 ubiquitin-protein ligase SHPRH isoform X2
3	48942300	48942300	C	T	ENSGALG00000036240	XP_004935679	A-kinase anchor protein 12 isoform X2
3	49000225	49000225	A	G	ENSGALG00000026322	XP_015139751	protein-glutamate O-methyltransferase isoformX1
3	50181735	50181735	T	C	ENSGALG00000013625	XP_015139740	interactor protein for cytohesin exchangefactors 1 isoform X1
3	50181840	50181840	T	C	ENSGALG00000013625	XP_015139740	interactor protein for cytohesin exchangefactors 1 isoform X1
3	52376529	52376529	T	G	ENSGALG00000013754	XP_001232448	zinc finger protein PLAGL1
3	54111288	54111288	A	G	ENSGALG00000013822	NP_990085	beta-taxilin
3	54451906	54451906	C	T	ENSGALG00000026981	XP_004935742	NHS-like protein 1 isoform X5
3	54452363	54452363	G	A	ENSGALG00000026981	XP_004935742	NHS-like protein 1 isoform X5
3	54457111	54457111	G	A	ENSGALG00000026981	XP_004935742	NHS-like protein 1 isoform X5
3	54674983	54674983	C	T	ENSGALG00000013861	XP_015139672	tumor necrosis factor alpha-induced protein 3
3	54675341	54675341	G	T	ENSGALG00000013861	XP_015139672	tumor necrosis factor alpha-induced protein 3
3	54925931	54925931	A	G	ENSGALG00000049755	XP_001233762	interleukin-22 receptor subunit alpha-2 isoformX2
3	55279230	55279230	C	T	ENSGALG00000013912	XP_419727	vacuolar protein 8-like isoform X2
3	55301641	55301641	A	G	ENSGALG00000013935	XP_004935768	bcl-2-associated transcription factor 1 isoformX1
3	55322178	55322178	T	C	ENSGALG00000019967	XP_025005113	mitochondrial fission regulator 2 isoform X2
3	55506977	55506977	C	A	ENSGALG00000013935	XP_004935768	bcl-2-associated transcription factor 1 isoformX1
3	55856020	55856020	G	T	ENSGALG00000013962	XP_015139653	HBS1-like protein isoform X2
3	56302902	56302902	A	G	ENSGALG00000013971	NP_989807	serine/threonine-protein kinase Sgk1
3	56644303	56644303	C	T	ENSGALG00000053921	XP_025005009	uncharacterized protein LOC112532140
3	56873405	56873405	A	G	ENSGALG00000019961	NP_001264842	MFS-type transporter SLC18B1
3	56897878	56897878	T	C	ENSGALG00000013993	NP_001034377	pantetheinase precursor
3	56898278	56898278	A	G	ENSGALG00000013993	NP_001034377	pantetheinase precursor
3	56905824	56905824	G	A	ENSGALG00000013993	NP_001034377	pantetheinase precursor
3	57554532	57554532	G	C	ENSGALG00000029794	XP_004940277	A-kinase anchoring protein 7 isoform X1
3	57554598	57554598	C	T	ENSGALG00000029794	XP_004940277	A-kinase anchoring protein 7 isoform X1
3	61280110	61280110	C	A	ENSGALG00000049882	XP_001235757	acid sphingomyelinase-like phosphodiesterase 3a
3	61303261	61303261	C	T	ENSGALG00000027036	NP_001289079	cAMP-dependent protein kinase inhibitor beta
3	63120131	63120131	C	T	ENSGALG00000014913	NP_990588	proto-oncogene tyrosine-protein kinase ROSprecursor
3	63148247	63148247	C	T	ENSGALG00000014913	NP_990588	proto-oncogene tyrosine-protein kinase ROSprecursor
3	63162025	63162025	A	G	ENSGALG00000014913	NP_990588	proto-oncogene tyrosine-protein kinase ROSprecursor
3	63166361	63166361	G	A	ENSGALG00000014913	NP_990588	proto-oncogene tyrosine-protein kinase ROSprecursor
3	66163004	66163004	G	A	ENSGALG00000015033	XP_015140065	DNA polymerase zeta catalytic subunit
3	66189242	66189242	C	G	ENSGALG00000015033	XP_015140065	DNA polymerase zeta catalytic subunit
3	67186965	67186965	G	A	ENSGALG00000015289	XP_004940390	armadillo repeat-containing protein 2 isoformX1
3	70689985	70689985	C	G	ENSGALG00000015465	NP_001292140	activating signal cointegrator 1 complex subunit3
3	70997561	70997561	G	A	ENSGALG00000015466	XP_004940413	single-minded homolog 1 isoform X1
3	77495513	77495513	C	T	ENSGALG00000015836	XP_004940457	centrosomal protein of 162 kDa isoform X1
3	77510964	77510964	G	A	ENSGALG00000015836	XP_004940457	centrosomal protein of 162 kDa isoform X1
3	77927478	77927478	C	T	ENSGALG00000015854	XP_004940468	phosphoacetylglucosamine mutase
3	78282956	78282956	A	G	ENSGALG00000015864	XP_004940474	inhibitor of Bruton tyrosine kinase isoform X1
3	78298324	78298324	G	A	ENSGALG00000015864	XP_004940474	inhibitor of Bruton tyrosine kinase isoform X1
3	78304586	78304586	G	A	ENSGALG00000015864	XP_004940474	inhibitor of Bruton tyrosine kinase isoform X1
3	79219320	79219320	G	A	ENSGALG00000015874	XP_419867	dual specificity protein kinase TTK
3	80437762	80437762	A	G	ENSGALG00000015897	NP_989572	interphotoreceptor matrix proteoglycan 1precursor
3	80601550	80601550	C	G	ENSGALG00000015901	XP_015140238	sentrin-specific protease 6 isoform X3
3	81366482	81366482	G	C	ENSGALG00000015910	XP_419879	CD109 antigen
3	81379108	81379108	T	C	ENSGALG00000015910	XP_419879	CD109 antigen
3	81382631	81382631	G	T	ENSGALG00000015910	XP_419879	CD109 antigen
3	81394702	81394702	T	A	ENSGALG00000015910	XP_419879	CD109 antigen
3	81523588	81523588	T	A	ENSGALG00000015923	XP_015140235	protein MTO1 homolog, mitochondrial isoform X1
3	81523716	81523716	A	G	ENSGALG00000015923	XP_015140235	protein MTO1 homolog, mitochondrial isoform X1
3	85593985	85593985	C	A	ENSGALG00000016267	XP_004940512	PHD finger protein 3 isoform X3
3	85594008	85594008	G	T	ENSGALG00000016267	XP_004940512	PHD finger protein 3 isoform X3
3	85746066	85746066	G	A	ENSGALG00000016273	NP_001033675	lengsin
3	86710637	86710637	T	C	ENSGALG00000016278	NP_001012898	DNA primase large subunit
3	86751602	86751602	A	G	ENSGALG00000016279	XP_015140314	ras-related protein Rab-23 isoform X1
3	87086489	87086489	C	G	ENSGALG00000016289	XP_015140355	dystonin isoform X9
3	87592872	87592872	C	A	ENSGALG00000016297	NP_001019755	orexin receptor type 2
3	87909981	87909981	T	G	ENSGALG00000016300	NP_001264954	tubulointerstitial nephritis antigen precursor
3	88151323	88151323	G	T	ENSGALG00000016309	XP_419909	kelch-like protein 31
3	88360765	88360765	C	T	ENSGALG00000016322	XP_015140307	glutathione S-transferase 3 isoform X1
3	88395393	88395393	C	T	ENSGALG00000016325	NP_001001777	glutathione S-transferase
3	88416528	88416528	A	G	ENSGALG00000038652	XP_015140398	glutathione S-transferase
3	88425751	88425751	G	T	ENSGALG00000016328	NP_001001776	glutathione S-transferase
3	90985308	90985308	T	C	ENSGALG00000039606	NP_001026258	protein CLN8
3	91533900	91533900	G	A	ENSGALG00000031021	NP_001264958	glutamate-rich protein 1
3	91533912	91533912	G	C	ENSGALG00000031021	NP_001264958	glutamate-rich protein 1
3	91782762	91782762	T	C	ENSGALG00000016361	XP_015140416	protein FAM110C
3	96771097	96771097	G	T	ENSGALG00000016443	NP_990565	hippocalcin-like protein 1
3	96771102	96771102	T	G	ENSGALG00000016443	NP_990565	hippocalcin-like protein 1
3	97285109	97285109	C	T	ENSGALG00000016454	NP_001231667	transcription factor E2F6
3	97386082	97386082	G	T	ENSGALG00000016455	XP_004935823	protein GREB1
3	97402681	97402681	G	T	ENSGALG00000016456	XP_015131575	phosphatidate phosphatase LPIN1 isoform X1
3	100056657	100056657	G	A	ENSGALG00000016464	NP_990586	visinin-like protein 1
3	100166944	100166944	G	A	ENSGALG00000016467	NP_001308543	structural maintenance of chromosomes protein 6
3	100172196	100172196	A	C	ENSGALG00000016468	XP_419963	flap endonuclease GEN homolog 1 isoform X2
3	100186157	100186157	T	A	ENSGALG00000016468	XP_419963	flap endonuclease GEN homolog 1 isoform X2
3	100186170	100186170	C	T	ENSGALG00000016468	XP_419963	flap endonuclease GEN homolog 1 isoform X2
3	100186567	100186567	A	G	ENSGALG00000016468	XP_419963	flap endonuclease GEN homolog 1 isoform X2
3	100186706	100186706	G	A	ENSGALG00000016468	XP_419963	flap endonuclease GEN homolog 1 isoform X2
3	100215087	100215087	T	C	ENSGALG00000016465	NP_001039302	zona pellucida protein
3	100221868	100221868	T	C	ENSGALG00000016465	NP_001039302	zona pellucida protein
3	101404113	101404113	G	A	ENSGALG00000016478	NP_990403	matrilin-3 precursor
3	101616320	101616320	G	T	ENSGALG00000016481	NP_001034381	pumilio homolog 2
3	102222037	102222037	T	C	ENSGALG00000016491	NP_001038098	apolipoprotein B precursor
3	102276096	102276096	G	A	ENSGALG00000016492	XP_015140542	tudor domain-containing protein 15 isoform X1
3	102276599	102276599	C	G	ENSGALG00000016492	XP_015140542	tudor domain-containing protein 15 isoform X1
3	102277127	102277127	A	C	ENSGALG00000016492	XP_015140542	tudor domain-containing protein 15 isoform X1
3	102277210	102277210	G	T	ENSGALG00000016492	XP_015140542	tudor domain-containing protein 15 isoform X1
3	102278052	102278052	A	G	ENSGALG00000016492	XP_015140542	tudor domain-containing protein 15 isoform X1
3	102280223	102280223	C	A	ENSGALG00000016492	XP_015140542	tudor domain-containing protein 15 isoform X1
3	102281252	102281252	A	G	ENSGALG00000016492	XP_015140542	tudor domain-containing protein 15 isoform X1
3	104955371	104955371	G	C	ENSGALG00000016556	XP_015140713	interferon-induced very large GTPase 1
3	104955707	104955707	T	G	ENSGALG00000016556	XP_015140713	interferon-induced very large GTPase 1
3	104956037	104956037	T	A	ENSGALG00000016556	XP_015140713	interferon-induced very large GTPase 1
3	104956723	104956723	T	C	ENSGALG00000016556	XP_015140713	interferon-induced very large GTPase 1
3	104956914	104956914	G	T	ENSGALG00000016556	XP_015140713	interferon-induced very large GTPase 1
3	104957221	104957221	A	C	ENSGALG00000016556	XP_015140713	interferon-induced very large GTPase 1
3	104958174	104958174	T	C	ENSGALG00000016556	XP_015140713	interferon-induced very large GTPase 1
3	104958893	104958893	T	C	ENSGALG00000016556	XP_015140713	interferon-induced very large GTPase 1
3	104959049	104959049	T	G	ENSGALG00000016556	XP_015140713	interferon-induced very large GTPase 1
3	105798271	105798271	G	C	ENSGALG00000053560	XP_001234555	F-box only protein 16
3	105798295	105798295	G	T	ENSGALG00000053560	XP_001234555	F-box only protein 16
3	105812050	105812050	G	A	ENSGALG00000053560	XP_001234555	F-box only protein 16
3	105997891	105997891	A	G	ENSGALG00000016630	XP_004935942	exostosin-like 3
3	107145150	107145150	C	G	ENSGALG00000016649	NP_001026272	myotubularin-related protein 9
3	107147357	107147357	T	A	ENSGALG00000016649	NP_001026272	myotubularin-related protein 9
3	107147370	107147370	A	G	ENSGALG00000016649	NP_001026272	myotubularin-related protein 9
3	107147395	107147395	G	A	ENSGALG00000016649	NP_001026272	myotubularin-related protein 9
3	107147428	107147428	G	A	ENSGALG00000016649	NP_001026272	myotubularin-related protein 9
3	107147509	107147509	C	G	ENSGALG00000016649	NP_001026272	myotubularin-related protein 9
3	107185123	107185123	C	T	ENSGALG00000016651	XP_420039	L-threonine 3-dehydrogenase, mitochondrial
3	107468421	107468421	T	G	ENSGALG00000042193	NP_001001608	gallinacin-5 prepropeptide precursor
3	107480519	107480519	T	G	ENSGALG00000045634	XP_003641122	XK-related protein 5 isoform X2
3	108789230	108789230	A	G	ENSGALG00000046639	NP_001316429	cytochrome P450 2AC2
3	108796948	108796948	T	G	ENSGALG00000016692	XP_015140620	centromere protein Q isoform X1
3	109696643	109696643	G	A	ENSGALG00000016708	NP_001006422	ectonucleotide pyrophosphatase/phosphodiesterasefamily member 4 precursor
3	109796975	109796975	C	T	ENSGALG00000016710	XP_004935984	24-hydroxycholesterol 7-alpha-hydroxylaseisoform X3
3	109805642	109805642	T	C	ENSGALG00000016710	XP_004935984	24-hydroxycholesterol 7-alpha-hydroxylaseisoform X3
3	109889851	109889851	G	A	ENSGALG00000039320	XP_004935988	adhesion G protein-coupled receptor F5 isoformX1
4	1263940	1263940	G	T	ENSGALG00000028681	XP_420155	START domain-containing protein 10-like
4	1274019	1274019	A	G	ENSGALG00000004195	NP_990306	chromosome-associated kinesin KIF4
4	1358985	1358985	T	C	ENSGALG00000004128	XP_025005925	cysteinyl leukotriene receptor 1 isoform X2
4	1359053	1359053	C	T	ENSGALG00000004128	XP_025005925	cysteinyl leukotriene receptor 1 isoform X2
4	1368698	1368698	G	A	ENSGALG00000004127	XP_420151	lysophosphatidic acid receptor 4 isoform X2
4	1508937	1508937	C	A	ENSGALG00000004093	NP_989437	T-box transcription factor TBX22
4	1564700	1564700	C	G	ENSGALG00000004063	NP_001012901	brain mitochondrial carrier protein 1
4	1564736	1564736	G	C	ENSGALG00000004063	NP_001012901	brain mitochondrial carrier protein 1
4	1564968	1564968	G	A	ENSGALG00000004063	NP_001012901	brain mitochondrial carrier protein 1
4	1651602	1651602	C	T	ENSGALG00000003920	XP_004940632	inositol polyphosphate 5-phosphatase OCRL-1isoform X1
4	1672074	1672074	T	A	ENSGALG00000003881	XP_420137	DNA excision repair protein ERCC-6-like
4	1672460	1672460	T	C	ENSGALG00000003881	XP_420137	DNA excision repair protein ERCC-6-like
4	1672772	1672772	C	A	ENSGALG00000003881	XP_420137	DNA excision repair protein ERCC-6-like
4	1681131	1681131	C	T	ENSGALG00000028506	XP_015133857	NHS-like protein 2 isoform X4
4	1684226	1684226	C	T	ENSGALG00000028506	XP_015133857	NHS-like protein 2 isoform X4
4	2196192	2196192	C	T	ENSGALG00000020322	XP_025005839	acidic repeat-containing protein isoform X1
4	2198787	2198787	T	C	ENSGALG00000020322	XP_025005839	acidic repeat-containing protein isoform X1
4	3068459	3068459	T	C	ENSGALG00000005964	XP_015133924	protein FAM162B isoform X1
4	11641081	11641081	C	G	ENSGALG00000007590	NP_001012717	myotubularin-related protein 8
4	11644840	11644840	C	G	ENSGALG00000007590	NP_001012717	myotubularin-related protein 8
4	12858018	12858018	A	G	ENSGALG00000007843	XP_004940854	transcriptional regulator ATRX isoform X3
4	16056409	16056409	A	G	ENSGALG00000049840	XP_004940892	ankyrin repeat domain-containing protein SOWAHD
4	16665484	16665484	G	C	ENSGALG00000045350	XP_004940902	acrosomal protein KIAA1210 homolog isoform X3
4	16665718	16665718	C	A	ENSGALG00000045350	XP_004940902	acrosomal protein KIAA1210 homolog isoform X3
4	16666544	16666544	T	C	ENSGALG00000045350	XP_004940902	acrosomal protein KIAA1210 homolog isoform X3
4	17824014	17824014	C	T	ENSGALG00000009098	XP_003641136	mastermind-like domain-containing protein 1
4	20911480	20911480	T	A	ENSGALG00000009373	NP_001026300	cathepsin O precursor
4	22224872	22224872	G	A	ENSGALG00000020249	XP_004940966	rap guanine nucleotide exchange factor 2 isoformX2
4	30157689	30157689	A	T	ENSGALG00000009880	XP_004941007	type II inositol 3,4-bisphosphate 4-phosphataseisoform X4
4	30531444	30531444	T	C	ENSGALG00000009898	XP_420422	GRB2-associated-binding protein 1 isoform X3
4	30903622	30903622	A	G	ENSGALG00000028643	NP_001008467	anaphase-promoting complex subunit 10
4	31052636	31052636	C	G	ENSGALG00000009968	XP_015132203	OTU domain-containing protein 4 isoform X2
4	31181265	31181265	G	A	ENSGALG00000009974	XP_025005688	methylmalonic aciduria type A protein,mitochondrial
4	31639673	31639673	A	T	ENSGALG00000010009	XP_015132167	tetratricopeptide repeat protein 29 isoform X2
4	31675168	31675168	T	C	ENSGALG00000010009	XP_015132167	tetratricopeptide repeat protein 29 isoform X2
4	31969464	31969464	A	G	ENSGALG00000010022	XP_015132165	protein arginine N-methyltransferase 9
4	31969723	31969723	C	T	ENSGALG00000010022	XP_015132165	protein arginine N-methyltransferase 9
4	31971209	31971209	C	T	ENSGALG00000010022	XP_015132165	protein arginine N-methyltransferase 9
4	32762236	32762236	G	C	ENSGALG00000032386	XP_003641209	serine/threonine-protein kinase DCLK2 isoformX1
4	33141998	33141998	T	C	ENSGALG00000010061	XP_015132158	lipopolysaccharide-responsive and beige-likeanchor protein isoform X3
4	33142034	33142034	G	A	ENSGALG00000010061	XP_015132158	lipopolysaccharide-responsive and beige-likeanchor protein isoform X3
4	33149821	33149821	C	T	ENSGALG00000010061	XP_015132158	lipopolysaccharide-responsive and beige-likeanchor protein isoform X3
4	33149887	33149887	A	G	ENSGALG00000010061	XP_015132158	lipopolysaccharide-responsive and beige-likeanchor protein isoform X3
4	33161588	33161588	G	C	ENSGALG00000010061	XP_015132158	lipopolysaccharide-responsive and beige-likeanchor protein isoform X3
4	33218296	33218296	G	C	ENSGALG00000010061	XP_015132158	lipopolysaccharide-responsive and beige-likeanchor protein isoform X3
4	33248427	33248427	T	C	ENSGALG00000010081	XP_015132142	SH3 domain-containing protein 19 isoform X2
4	33252826	33252826	C	T	ENSGALG00000010081	XP_015132142	SH3 domain-containing protein 19 isoform X2
4	33261513	33261513	C	T	ENSGALG00000010081	XP_015132142	SH3 domain-containing protein 19 isoform X2
4	33261557	33261557	G	A	ENSGALG00000010081	XP_015132142	SH3 domain-containing protein 19 isoform X2
4	33270058	33270058	A	G	ENSGALG00000010081	XP_015132142	SH3 domain-containing protein 19 isoform X2
4	34022200	34022200	G	A	ENSGALG00000010108	XP_004941056	UPF0462 protein C4orf33 homolog
4	34024843	34024843	C	T	ENSGALG00000010108	XP_004941056	UPF0462 protein C4orf33 homolog
4	34128580	34128580	C	T	ENSGALG00000010130	XP_015131671	integrator complex subunit 10 isoform X1
4	34158185	34158185	G	C	ENSGALG00000026210	NP_001026303	protein O-mannose kinase
4	34317832	34317832	G	T	ENSGALG00000010185	NP_001012594	heat shock 70 kDa protein 4L
4	34322836	34322836	T	C	ENSGALG00000010185	NP_001012594	heat shock 70 kDa protein 4L
4	34368759	34368759	T	C	ENSGALG00000010199	XP_420463	major facilitator superfamily domain-containingprotein 8 isoform X1
4	34377693	34377693	G	A	ENSGALG00000010201	NP_001026305	protein ABHD18
4	34385322	34385322	T	C	ENSGALG00000010201	NP_001026305	protein ABHD18
4	34387655	34387655	A	G	ENSGALG00000010201	NP_001026305	protein ABHD18
4	34418897	34418897	T	C	ENSGALG00000010207	XP_004941067	la-related protein 1B isoform X3
4	34427118	34427118	G	A	ENSGALG00000010207	XP_004941067	la-related protein 1B isoform X3
4	34559400	34559400	G	A	ENSGALG00000010214	XP_003641225	protein Jade-1 isoform X3
4	34576609	34576609	G	A	ENSGALG00000010214	XP_003641225	protein Jade-1 isoform X3
4	34609533	34609533	T	C	ENSGALG00000010268	XP_429964	prostate androgen-regulated mucin-like protein1
4	34624568	34624568	G	A	ENSGALG00000037781	XP_015132113	glutathione reductase, mitochondrial
4	34669104	34669104	G	A	ENSGALG00000040909	NP_001269218	Werner syndrome ATP-dependent helicase
4	34708795	34708795	G	A	ENSGALG00000040909	NP_001269218	Werner syndrome ATP-dependent helicase
4	34746695	34746695	C	T	ENSGALG00000010298	NP_001264758	dynactin subunit 6
4	34756233	34756233	T	C	ENSGALG00000010316	XP_025006059	extracellular matrix protein FRAS1 isoform X1
4	34756307	34756307	C	T	ENSGALG00000010316	XP_025006059	extracellular matrix protein FRAS1 isoform X1
4	34811408	34811408	G	A	ENSGALG00000010316	XP_025006059	extracellular matrix protein FRAS1 isoform X1
4	34813335	34813335	A	G	ENSGALG00000010316	XP_025006059	extracellular matrix protein FRAS1 isoform X1
4	34818222	34818222	G	A	ENSGALG00000010316	XP_025006059	extracellular matrix protein FRAS1 isoform X1
4	34832970	34832970	T	G	ENSGALG00000010316	XP_025006059	extracellular matrix protein FRAS1 isoform X1
4	34845852	34845852	C	G	ENSGALG00000010316	XP_025006059	extracellular matrix protein FRAS1 isoform X1
4	34858234	34858234	C	T	ENSGALG00000010316	XP_025006059	extracellular matrix protein FRAS1 isoform X1
4	37270735	37270735	C	G	ENSGALG00000035482	NP_001026306	protein transport protein Sec24B
4	38686986	38686986	G	A	ENSGALG00000010575	XP_015132056	integrator complex subunit 12
4	38700484	38700484	T	A	ENSGALG00000010577	XP_426302	rho guanine nucleotide exchange factor 38isoform X1
4	38703227	38703227	T	C	ENSGALG00000010577	XP_426302	rho guanine nucleotide exchange factor 38isoform X1
4	39822320	39822320	G	C	ENSGALG00000010659	XP_015132033	inhibitor of growth protein 2
4	39831459	39831459	C	A	ENSGALG00000010661	XP_004941128	CDKN2A-interacting protein
4	39892453	39892453	T	A	ENSGALG00000010668	XP_015132030	protein WWC2 isoform X1
4	39966889	39966889	G	T	ENSGALG00000010668	XP_015132030	protein WWC2 isoform X1
4	42234715	42234715	T	C	ENSGALG00000010719	XP_426306	endonuclease 8-like 3 isoform X1
4	43276691	43276691	T	C	ENSGALG00000010744	XP_015132026	N-acetylgalactosaminyltransferase 7
4	45466644	45466644	C	T	ENSGALG00000035052	NP_001029991	bone morphogenetic protein 3 precursor
4	45466881	45466881	A	G	ENSGALG00000035052	NP_001029991	bone morphogenetic protein 3 precursor
4	45862300	45862300	C	T	ENSGALG00000011078	XP_015131984	tyrosine-protein phosphatase non-receptor type13 isoform X1
4	46328449	46328449	C	A	ENSGALG00000040484	NP_001026312	protein transport protein Sec31A
4	46335508	46335508	A	G	ENSGALG00000040484	NP_001026312	protein transport protein Sec31A
4	46831871	46831871	G	A	ENSGALG00000011227	XP_420571	phosphatidate cytidylyltransferase 1
4	47005285	47005285	G	A	ENSGALG00000011266	XP_420574	protein phosphatase 1K, mitochondrial
4	47005965	47005965	C	T	ENSGALG00000011266	XP_420574	protein phosphatase 1K, mitochondrial
4	49235948	49235948	C	T	ENSGALG00000011395	NP_001026317	store-operated calcium entry-associatedregulatory factor precursor
4	53878984	53878984	G	C	ENSGALG00000011875	NP_001244208	short transient receptor potential channel 3
4	54700035	54700035	C	T	ENSGALG00000011982	NP_001305949	cGMP-specific 3',5'-cyclic phosphodiesterase
4	54956990	54956990	C	A	ENSGALG00000011998	XP_004941299	protein transport protein Sec24D isoform X1
4	60829773	60829773	C	G	ENSGALG00000012304	NP_990465	nuclear factor NF-kappa-B p105 subunit
4	61000188	61000188	G	A	ENSGALG00000013208	XP_015141087	centromere-associated protein E isoform X1
4	61013476	61013476	T	C	ENSGALG00000013208	XP_015141087	centromere-associated protein E isoform X1
4	61320360	61320360	G	C	ENSGALG00000013468	XP_025005450	toll-like receptor 3 isoform X1
4	64611440	64611440	T	C	ENSGALG00000042726	XP_004936069	probable tRNA methyltransferase 9B isoform X1
4	64771052	64771052	C	G	ENSGALG00000013728	NP_001004401	amidophosphoribosyltransferase precursor
4	65724983	65724983	C	T	ENSGALG00000013943	XP_015141021	pre-mRNA 3'-end-processing factor FIP1 isoformX3
4	65838214	65838214	T	C	ENSGALG00000039168	XP_001233406	sec1 family domain-containing protein 2 isoformX1
4	66175069	66175069	A	C	ENSGALG00000048601	XP_004936089	leucine-rich repeat-containing protein 66
4	66175140	66175140	A	G	ENSGALG00000048601	XP_004936089	leucine-rich repeat-containing protein 66
4	66175308	66175308	G	A	ENSGALG00000048601	XP_004936089	leucine-rich repeat-containing protein 66
4	66175898	66175898	C	A	ENSGALG00000048601	XP_004936089	leucine-rich repeat-containing protein 66
4	66176609	66176609	C	T	ENSGALG00000048601	XP_004936089	leucine-rich repeat-containing protein 66
4	66176730	66176730	G	A	ENSGALG00000048601	XP_004936089	leucine-rich repeat-containing protein 66
4	66176845	66176845	C	G	ENSGALG00000048601	XP_004936089	leucine-rich repeat-containing protein 66
4	66240240	66240240	G	A	ENSGALG00000041921	XP_004936097	PGAP2-interacting protein isoform X3
4	66241168	66241168	C	T	ENSGALG00000041921	XP_004936097	PGAP2-interacting protein isoform X3
4	66248693	66248693	C	G	ENSGALG00000041921	XP_004936097	PGAP2-interacting protein isoform X3
4	66390366	66390366	G	T	ENSGALG00000014103	XP_003641284	protein furry homolog-like isoform X6
4	66391681	66391681	C	T	ENSGALG00000014103	XP_003641284	protein furry homolog-like isoform X6
4	66765357	66765357	T	A	ENSGALG00000014192	XP_015140973	probable phospholipid-transporting ATPase VDisoform X1
4	66765412	66765412	T	C	ENSGALG00000014192	XP_015140973	probable phospholipid-transporting ATPase VDisoform X1
4	66765450	66765450	T	C	ENSGALG00000014192	XP_015140973	probable phospholipid-transporting ATPase VDisoform X1
4	67639475	67639475	C	A	ENSGALG00000014221	NP_001264751	protein YIPF7
4	69288052	69288052	C	A	ENSGALG00000049929	XP_423226	lipoyl synthase, mitochondrial
4	69335108	69335108	A	T	ENSGALG00000014298	NP_001006456	replication factor C subunit 1
4	69339219	69339219	T	C	ENSGALG00000014298	NP_001006456	replication factor C subunit 1
4	69343007	69343007	C	T	ENSGALG00000014298	NP_001006456	replication factor C subunit 1
4	69446271	69446271	T	C	ENSGALG00000024490	XP_015141154	transmembrane protein 156 isoform X4
4	69447637	69447637	A	G	ENSGALG00000024490	XP_015141154	transmembrane protein 156 isoform X4
4	69483776	69483776	C	A	ENSGALG00000013583	NP_001258946	protein NOXP20
4	69522868	69522868	G	A	ENSGALG00000017485	NP_001007489	toll-like receptor1 precursor
4	69866259	69866259	A	G	ENSGALG00000027885	XP_015141168	uncharacterized protein C4orf19 homolog
4	70204555	70204555	T	G	ENSGALG00000041373	XP_004936179	arf-GAP with Rho-GAP domain, ANK repeat and PHdomain-containing protein 2 isoform X2
4	70204598	70204598	C	T	ENSGALG00000041373	XP_004936179	arf-GAP with Rho-GAP domain, ANK repeat and PHdomain-containing protein 2 isoform X2
4	73126801	73126801	C	T	ENSGALG00000014355	XP_420749	stromal interaction molecule 2 isoform X1
4	74072572	74072572	A	G	ENSGALG00000042851	NP_001006457	peroxisome proliferator-activated receptor gammacoactivator 1-alpha
4	74097303	74097303	A	G	ENSGALG00000042851	NP_001006457	peroxisome proliferator-activated receptor gammacoactivator 1-alpha
4	74989148	74989148	T	A	ENSGALG00000041121	NP_001254004	slit homolog 2 protein precursor
4	75904188	75904188	G	A	ENSGALG00000014425	XP_025006124	condensin complex subunit 3
4	75904216	75904216	C	T	ENSGALG00000014425	XP_025006124	condensin complex subunit 3
4	75913385	75913385	T	C	ENSGALG00000014425	XP_025006124	condensin complex subunit 3
4	75920206	75920206	T	G	ENSGALG00000014425	XP_025006124	condensin complex subunit 3
4	75969300	75969300	C	T	ENSGALG00000054271	XP_003641296	mediator of RNA polymerase II transcriptionsubunit 28
4	76728479	76728479	G	A	ENSGALG00000014514	XP_015141286	coiled-coil and C2 domain-containing protein 2Aisoform X1
4	78542076	78542076	T	C	ENSGALG00000015009	XP_004936225	zinc finger and BTB domain-containing protein49
4	78554192	78554192	A	T	ENSGALG00000015009	XP_004936225	zinc finger and BTB domain-containing protein49
4	79161050	79161050	G	A	ENSGALG00000015037	NP_001005347	ellis-van Creveld syndrome protein
4	85660482	85660482	C	T	ENSGALG00000038559	NP_990566	T-cell surface glycoprotein CD8 alpha chainprecursor
4	85661915	85661915	T	C	ENSGALG00000038559	NP_990566	T-cell surface glycoprotein CD8 alpha chainprecursor
4	85743082	85743082	T	C	ENSGALG00000015900	NP_001041545	#N/A
4	85743086	85743086	C	A	ENSGALG00000015900	NP_001041545	#N/A
4	85793226	85793226	G	T	ENSGALG00000053568	XP_015156861	T-cell surface glycoprotein CD8 alpha chain-likeisoform X1
4	85795941	85795941	C	A	ENSGALG00000053568	XP_015156861	T-cell surface glycoprotein CD8 alpha chain-likeisoform X1
4	85838162	85838162	T	C	ENSGALG00000048572	XP_015141426	T-cell surface glycoprotein CD8 alphachain-like
4	85920318	85920318	A	G	ENSGALG00000015902	NP_990578	T-cell surface glycoprotein CD8 beta chainprecursor
4	85934390	85934390	A	G	ENSGALG00000027090	NP_001159385	uncharacterized protein LOC422926
4	85968269	85968269	G	A	ENSGALG00000015935	XP_015141354	histone-lysine N-methyltransferase SMYD1 isoformX1
4	88621589	88621589	G	A	ENSGALG00000015995	NP_990485	receptor-type tyrosine-protein phosphatase alphaprecursor
4	88622111	88622111	C	T	ENSGALG00000015995	NP_990485	receptor-type tyrosine-protein phosphatase alphaprecursor
4	88622156	88622156	C	T	ENSGALG00000015995	NP_990485	receptor-type tyrosine-protein phosphatase alphaprecursor
4	89326672	89326672	C	A	ENSGALG00000036589	NP_990322	GDNF family receptor alpha-4 precursor
4	89339203	89339203	C	G	ENSGALG00000036589	NP_990322	GDNF family receptor alpha-4 precursor
4	89339240	89339240	G	A	ENSGALG00000036589	NP_990322	GDNF family receptor alpha-4 precursor
4	89714579	89714579	G	C	ENSGALG00000022920	NP_001012912	SET and MYND domain-containing protein 5
4	91067564	91067564	C	T	ENSGALG00000050294	XP_015156817	putative N-acetyltransferase 8B
4	91077382	91077382	A	G	ENSGALG00000040759	XP_015156815	probable carboxypeptidase X1
4	91200837	91200837	C	G	ENSGALG00000049119	XP_025005622	zinc finger protein 638 isoform X1
4	91204411	91204411	A	C	ENSGALG00000049119	XP_025005622	zinc finger protein 638 isoform X1
5	157506	157506	A	C	ENSGALG00000041953	XP_015128110	lysine-specific demethylase 2A isoform X1
5	286711	286711	G	A	ENSGALG00000043016	XP_015141612	T-cell differentiation antigen CD6 isoform X1
5	551189	551189	G	C	ENSGALG00000036044	XP_426371	aldehyde dehydrogenase family 3 member B1
5	553617	553617	C	A	ENSGALG00000036044	XP_426371	aldehyde dehydrogenase family 3 member B1
5	698535	698535	A	G	ENSGALG00000035676	NP_001186494	Parkinson disease 7 domain-containing protein 1isoform 1
5	1829528	1829528	T	C	ENSGALG00000004234	NP_001305330	protein-glucosylgalactosylhydroxylysineglucosidase
5	5574647	5574647	G	A	ENSGALG00000012121	XP_426159	reticulocalbin-1
5	9438922	9438922	A	G	ENSGALG00000005716	NP_001012913	myotubularin-related protein 13
5	10434428	10434428	G	A	ENSGALG00000005971	XP_420991	protein RIC-3 isoform X1
5	10619868	10619868	C	T	ENSGALG00000005998	NP_001006466	ras-related protein R-Ras2
5	16372108	16372108	T	C	ENSGALG00000036754	XP_421045	choline kinase alpha isoform X1
5	16506266	16506266	C	T	ENSGALG00000020488	XP_004941539	uncharacterized protein C11orf24 homolog isoformX1
5	16506922	16506922	C	G	ENSGALG00000020488	XP_004941539	uncharacterized protein C11orf24 homolog isoformX1
5	17191172	17191172	T	C	ENSGALG00000053601	XP_004941560	leupaxin isoform X1
5	17298265	17298265	G	T	ENSGALG00000054034	XP_025006726	182 kDa tankyrase-1-binding protein isoform X1
5	17298295	17298295	T	A	ENSGALG00000054034	XP_025006726	182 kDa tankyrase-1-binding protein isoform X1
5	17811338	17811338	G	C	ENSGALG00000007556	NP_001026357	oral cancer-overexpressed protein 1
5	19093546	19093546	C	T	ENSGALG00000031286	NP_001026718	pyruvate dehydrogenase complex component X,transcript variant X3
5	19233558	19233558	A	G	ENSGALG00000039080	NP_990191	CD44 antigen precursor
5	23014207	23014207	C	T	ENSGALG00000008080	XP_004941617	complement C1q tumor necrosis factor-relatedprotein 4
5	23018244	23018244	T	C	ENSGALG00000051142	XP_004941620	protein FAM180B
5	23018593	23018593	G	A	ENSGALG00000051142	XP_004941620	protein FAM180B
5	23453139	23453139	G	A	ENSGALG00000008255	XP_015142672	UPF0705 protein C11orf49 homolog isoform X1
5	25344003	25344003	C	G	ENSGALG00000052873	XP_015142604	mitogen-activated protein kinase-binding protein1 isoform X1
5	25346601	25346601	T	A	ENSGALG00000052873	XP_015142604	mitogen-activated protein kinase-binding protein1 isoform X1
5	25427973	25427973	A	G	ENSGALG00000008940	XP_025007067	spectrin beta chain, non-erythrocytic 5
5	26521132	26521132	A	G	ENSGALG00000009300	NP_990166	protein numb homolog
5	32333169	32333169	T	A	ENSGALG00000020438	XP_015142834	diphthine--ammonia ligase isoform X1
5	34893927	34893927	G	A	ENSGALG00000009992	XP_426439	rho GTPase-activating protein 5
5	37223442	37223442	T	G	ENSGALG00000010118	XP_004941823	mirror-image polydactyly gene 1 protein isoformX1
5	37310789	37310789	G	A	ENSGALG00000010118	XP_004941823	mirror-image polydactyly gene 1 protein isoformX1
5	37355252	37355252	G	A	ENSGALG00000010118	XP_004941823	mirror-image polydactyly gene 1 protein isoformX1
5	37821985	37821985	G	A	ENSGALG00000010167	XP_421253	pinin
5	37832742	37832742	G	A	ENSGALG00000010189	XP_004941833	endoplasmic reticulum export factor CTAGE5isoform X1
5	37954766	37954766	A	G	ENSGALG00000020419	NP_001007938	protein lin-52 homolog
5	38152658	38152658	T	A	ENSGALG00000010258	XP_015143162	latent-transforming growth factor beta-bindingprotein 2 isoform X1
5	38352006	38352006	T	C	ENSGALG00000010304	XP_015143166	DNA mismatch repair protein Mlh3 isoform X2
5	38357242	38357242	T	C	ENSGALG00000010304	XP_015143166	DNA mismatch repair protein Mlh3 isoform X2
5	38357845	38357845	G	A	ENSGALG00000010304	XP_015143166	DNA mismatch repair protein Mlh3 isoform X2
5	38357935	38357935	A	G	ENSGALG00000010304	XP_015143166	DNA mismatch repair protein Mlh3 isoform X2
5	38363588	38363588	G	A	ENSGALG00000010309	XP_025006642	zinc finger C2HC domain-containing protein 1Cisoform X1
5	38364174	38364174	G	A	ENSGALG00000010309	XP_025006642	zinc finger C2HC domain-containing protein 1Cisoform X1
5	38393288	38393288	A	G	ENSGALG00000010314	XP_001235085	serine/threonine-protein kinase Nek9 isoform X1
5	38579898	38579898	G	A	ENSGALG00000010340	NP_001026375	tubulin polyglutamylase TTLL5
5	38581622	38581622	C	G	ENSGALG00000010340	NP_001026375	tubulin polyglutamylase TTLL5
5	38686309	38686309	C	G	ENSGALG00000020415	XP_015143189	intraflagellar transport protein 43 homologisoform X1
5	39306566	39306566	T	C	ENSGALG00000023099	XP_426450	palmitoyltransferase ZDHHC22
5	39414711	39414711	T	C	ENSGALG00000020410	XP_015142884	protein TMED8 isoform X1
5	41150835	41150835	G	C	ENSGALG00000010581	XP_421303	protein sel-1 homolog 1
5	44405169	44405169	C	T	ENSGALG00000010703	XP_004941922	D-glutamate cyclase, mitochondrial
5	44743966	44743966	G	A	ENSGALG00000010763	XP_421324	thyroid receptor-interacting protein 11
5	45035764	45035764	T	C	ENSGALG00000010813	XP_015143238	golgin subfamily A member 5
5	45269646	45269646	T	C	ENSGALG00000034311	XP_004941938	BTB/POZ domain-containing protein 7 isoform X1
5	45291232	45291232	C	A	ENSGALG00000034311	XP_004941938	BTB/POZ domain-containing protein 7 isoform X1
5	45800166	45800166	T	C	ENSGALG00000020388	XP_015143259	alpha-1-antiproteinase isoform X1
5	46102204	46102204	C	T	ENSGALG00000030719	XP_015143261	calmin
5	46210988	46210988	T	C	ENSGALG00000011076	XP_004941960	nesprin-3 isoform X2
5	46212687	46212687	A	G	ENSGALG00000011076	XP_004941960	nesprin-3 isoform X2
5	46215749	46215749	T	C	ENSGALG00000011076	XP_004941960	nesprin-3 isoform X2
5	46225041	46225041	G	A	ENSGALG00000011076	XP_004941960	nesprin-3 isoform X2
5	48352614	48352614	T	C	ENSGALG00000036286	XP_421358	HHIP-like protein 1
5	48372438	48372438	T	A	ENSGALG00000011162	NP_001238956	cholesterol 24-hydroxylase
5	48668917	48668917	A	G	ENSGALG00000011209	NP_001006487	ena/VASP-like protein
5	48820358	48820358	C	T	ENSGALG00000028897	XP_025006671	WD repeat-containing protein 25 isoform X1
5	48836277	48836277	G	T	ENSGALG00000028897	XP_025006671	WD repeat-containing protein 25 isoform X1
5	50381932	50381932	A	C	ENSGALG00000045478	XP_015143316	exocyst complex component 3-like protein
5	50382021	50382021	A	T	ENSGALG00000045478	XP_015143316	exocyst complex component 3-like protein
5	50382036	50382036	G	A	ENSGALG00000045478	XP_015143316	exocyst complex component 3-like protein
5	50608240	50608240	A	G	ENSGALG00000044519	XP_015143335	apoptogenic protein 1, mitochondrial isoform X1
5	51988405	51988405	G	A	ENSGALG00000011646	XP_421399	phospholipase D4 isoform X1
5	52001014	52001014	C	T	ENSGALG00000011687	XP_025006644	protein AHNAK2 isoform X1
5	52002867	52002867	T	C	ENSGALG00000011687	XP_025006644	protein AHNAK2 isoform X1
5	52004383	52004383	C	G	ENSGALG00000011687	XP_025006644	protein AHNAK2 isoform X1
5	53103057	53103057	T	C	ENSGALG00000011721	XP_015143367	A-kinase anchor protein 5
5	53223195	53223195	G	C	ENSGALG00000011801	NP_990125	estrogen receptor beta
5	53468732	53468732	G	A	ENSGALG00000011827	NP_001264475	WD repeat-containing protein 89
5	54064872	54064872	A	G	ENSGALG00000011861	XP_025007125	synaptotagmin-16
5	54090410	54090410	G	C	ENSGALG00000011861	XP_025007125	synaptotagmin-16
5	54090504	54090504	A	G	ENSGALG00000011861	XP_025007125	synaptotagmin-16
5	54638971	54638971	C	A	ENSGALG00000036504	XP_025007040	protein SIX6OS1
5	54870382	54870382	C	G	ENSGALG00000012006	NP_001001466	reticulon-1
5	55351572	55351572	G	A	ENSGALG00000012025	NP_001035797	TALPID3 protein
5	55367660	55367660	G	C	ENSGALG00000012025	NP_001035797	TALPID3 protein
5	55368600	55368600	C	T	ENSGALG00000012025	NP_001035797	TALPID3 protein
5	55370153	55370153	G	A	ENSGALG00000012025	NP_001035797	TALPID3 protein
5	55371384	55371384	C	T	ENSGALG00000012025	NP_001035797	TALPID3 protein
5	55378616	55378616	G	T	ENSGALG00000012025	NP_001035797	TALPID3 protein
5	55391793	55391793	T	A	ENSGALG00000012025	NP_001035797	TALPID3 protein
5	55394517	55394517	G	A	ENSGALG00000012025	NP_001035797	TALPID3 protein
5	56074835	56074835	G	A	ENSGALG00000012118	XP_421443	transmembrane protein 260 isoform X1
5	56078886	56078886	A	G	ENSGALG00000012118	XP_421443	transmembrane protein 260 isoform X1
5	56290351	56290351	A	G	ENSGALG00000012137	NP_990707	kinectin
5	56294679	56294679	C	A	ENSGALG00000012137	NP_990707	kinectin
5	56314400	56314400	A	T	ENSGALG00000012137	NP_990707	kinectin
5	56317711	56317711	T	C	ENSGALG00000012137	NP_990707	kinectin
5	56317763	56317763	C	T	ENSGALG00000012137	NP_990707	kinectin
5	56377386	56377386	A	G	ENSGALG00000012148	XP_015143410	beclin 1-associated autophagy-related keyregulator
5	56393770	56393770	C	G	ENSGALG00000032563	NP_001026384	F-box only protein 34
5	58127191	58127191	G	A	ENSGALG00000012367	XP_015132246	E3 ubiquitin-protein ligase TRIM9 isoform X10
5	58127213	58127213	C	T	ENSGALG00000012367	XP_015132246	E3 ubiquitin-protein ligase TRIM9 isoform X10
5	58352049	58352049	T	C	ENSGALG00000012404	NP_001264498	ERO1-like protein alpha precursor
5	58393407	58393407	C	T	ENSGALG00000052448	XP_015132260	serine/threonine/tyrosine-interacting proteinisoform X1
5	58393613	58393613	A	C	ENSGALG00000052448	XP_015132260	serine/threonine/tyrosine-interacting proteinisoform X1
5	58393623	58393623	C	G	ENSGALG00000052448	XP_015132260	serine/threonine/tyrosine-interacting proteinisoform X1
5	58869584	58869584	G	A	ENSGALG00000012452	XP_004936585	mis18-binding protein 1
5	58877627	58877627	T	C	ENSGALG00000012452	XP_004936585	mis18-binding protein 1
5	58877686	58877686	A	G	ENSGALG00000012452	XP_004936585	mis18-binding protein 1
5	58984546	58984546	G	T	ENSGALG00000034773	XP_025006655	TOG array regulator of axonemal microtubulesprotein 1
5	58991834	58991834	A	G	ENSGALG00000034773	XP_025006655	TOG array regulator of axonemal microtubulesprotein 1
5	58998921	58998921	C	T	ENSGALG00000034773	XP_025006655	TOG array regulator of axonemal microtubulesprotein 1
6	1367934	1367934	C	T	ENSGALG00000029863	NP_001186433	phytanoyl-CoA hydroxylase-interactingprotein-like
6	1698661	1698661	A	G	ENSGALG00000037682	NP_001186437	serine-rich coiled-coil domain-containingprotein 2
6	3028869	3028869	G	A	ENSGALG00000001907	NP_001186440	wings apart-like protein homolog
6	3511283	3511283	G	A	ENSGALG00000002117	XP_004942016	poly(ADP-ribose) glycohydrolase isoform X1
6	3511599	3511599	G	A	ENSGALG00000002117	XP_004942016	poly(ADP-ribose) glycohydrolase isoform X1
6	3533431	3533431	A	G	ENSGALG00000002117	XP_004942016	poly(ADP-ribose) glycohydrolase isoform X1
6	5134576	5134576	C	G	ENSGALG00000002432	NP_001186446	DPY30 domain-containing protein 1
6	5170832	5170832	A	G	ENSGALG00000050806	XP_421513	uncharacterized protein LOC423629
6	7089581	7089581	A	G	ENSGALG00000002744	NP_001038119	protocadherin-15 precursor
6	7345768	7345768	G	A	ENSGALG00000002769	NP_001186459	dnaJ homolog subfamily C member 12
6	8759049	8759049	G	C	ENSGALG00000040971	XP_025007817	E3 SUMO-protein ligase EGR2
6	9230488	9230488	G	A	ENSGALG00000025862	NP_001186527	transmembrane protein 26
6	9735115	9735115	G	A	ENSGALG00000003135	NP_001264026	ankyrin-3
6	9736573	9736573	A	C	ENSGALG00000003135	NP_001264026	ankyrin-3
6	9737734	9737734	A	G	ENSGALG00000003135	NP_001264026	ankyrin-3
6	9857385	9857385	G	C	ENSGALG00000003172	NP_001026393	monocarboxylate transporter 9
6	9857500	9857500	A	G	ENSGALG00000003172	NP_001026393	monocarboxylate transporter 9
6	9950530	9950530	A	T	ENSGALG00000003196	NP_990590	angiogenin precursor
6	9958677	9958677	G	A	ENSGALG00000027165	NP_001007943	ribonuclease homolog precursor
6	9958925	9958925	C	T	ENSGALG00000027165	NP_001007943	ribonuclease homolog precursor
6	9967565	9967565	C	A	ENSGALG00000003249	XP_004942042	CWF19-like protein 1
6	10072618	10072618	G	A	ENSGALG00000054212	XP_015134180	peroxisomal N(1)-acetyl-spermine/spermidineoxidase isoform X2
6	10105736	10105736	C	A	ENSGALG00000046392	XP_001234209	lipase member M-like
6	11536907	11536907	G	A	ENSGALG00000004197	NP_001006498	ATP-dependent RNA helicase SUPV3L1,mitochondrial precursor
6	11549871	11549871	A	G	ENSGALG00000004197	NP_001006498	ATP-dependent RNA helicase SUPV3L1,mitochondrial precursor
6	11903517	11903517	C	T	ENSGALG00000004319	XP_004942079	nucleoside diphosphate-linked moiety X motif 13isoform X1
6	11903595	11903595	T	C	ENSGALG00000004319	XP_004942079	nucleoside diphosphate-linked moiety X motif 13isoform X1
6	12159358	12159358	T	C	ENSGALG00000034104	NP_001026395	dnaJ homolog subfamily B member 12
6	12182530	12182530	T	C	ENSGALG00000026019	XP_004942096	activating signal cointegrator 1 complex subunit1 isoform X2
6	12212762	12212762	C	T	ENSGALG00000033807	XP_001232633	peroxisomal leader peptide-processing proteaseisoform X1
6	12222485	12222485	C	T	ENSGALG00000004442	XP_001232700	inorganic pyrophosphatase
6	12224462	12224462	C	T	ENSGALG00000004442	XP_001232700	inorganic pyrophosphatase
6	12228190	12228190	C	T	ENSGALG00000004442	XP_001232700	inorganic pyrophosphatase
6	12235019	12235019	A	G	ENSGALG00000030964	NP_001264314	leucine-rich repeat-containing protein 20
6	12235068	12235068	T	A	ENSGALG00000030964	NP_001264314	leucine-rich repeat-containing protein 20
6	12244763	12244763	A	G	ENSGALG00000004465	NP_989440	paladin
6	12247979	12247979	A	G	ENSGALG00000004465	NP_989440	paladin
6	15419138	15419138	T	A	ENSGALG00000051505	XP_015143780	zinc finger protein 503
6	15671992	15671992	C	T	ENSGALG00000005000	XP_015143781	catechol O-methyltransferase domain-containingprotein 1
6	17401633	17401633	T	G	ENSGALG00000047199	NP_001001752	cytochrome P-450 2C45
6	18254487	18254487	A	C	ENSGALG00000005722	XP_001232876	protein transport protein Sec31B isoform X2
6	18272167	18272167	T	A	ENSGALG00000005722	XP_001232876	protein transport protein Sec31B isoform X2
6	18411892	18411892	C	G	ENSGALG00000005795	NP_001001757	cytochrome P450 2H2 precursor
6	18414306	18414306	A	G	ENSGALG00000005795	NP_001001757	cytochrome P450 2H2 precursor
6	21311263	21311263	A	T	ENSGALG00000006622	XP_015144342	protein FRA10AC1
6	22508579	22508579	T	C	ENSGALG00000007007	XP_004942222	kinase non-catalytic C-lobe domain-containingprotein 1 isoform X2
6	23315444	23315444	A	G	ENSGALG00000041331	NP_001012926	RRP12-like protein
6	26355427	26355427	C	T	ENSGALG00000008465	XP_025007564	VPS10 domain-containing receptor SorCS1 isoformX1
6	28518583	28518583	T	C	ENSGALG00000008938	NP_001008683	DNA cross-link repair 1A protein
6	28781811	28781811	T	C	ENSGALG00000009048	NP_001152835	actin-binding LIM protein 1
6	29804887	29804887	T	G	ENSGALG00000009231	NP_001264311	pancreatic triacylglycerol lipase precursor
6	29920438	29920438	C	A	ENSGALG00000009254	XP_004942364	enolase 4 isoform X4
6	29925817	29925817	G	A	ENSGALG00000009254	XP_004942364	enolase 4 isoform X4
6	29925874	29925874	C	A	ENSGALG00000009254	XP_004942364	enolase 4 isoform X4
6	31315770	31315770	C	T	ENSGALG00000009455	NP_001012930	mini-chromosome maintenance complex-bindingprotein
6	33541260	33541260	C	G	ENSGALG00000041255	NP_001136322	disintegrin and metalloproteinasedomain-containing protein 12 isoform 1 precursor
7	167358	167358	T	A	ENSGALG00000041884	XP_004942452	major facilitator superfamily domain-containingprotein 6 isoform X3
7	307555	307555	G	A	ENSGALG00000034011	NP_001006508	PMS1 protein homolog 1
7	428227	428227	T	A	ENSGALG00000042197	XP_001233408	WD repeat-containing protein 75
7	638718	638718	C	T	ENSGALG00000035584	NP_990711	collagen alpha-1(III) chain precursor
7	1829721	1829721	G	A	ENSGALG00000023886	XP_421853	zinc finger protein 804A
7	1830449	1830449	C	G	ENSGALG00000023886	XP_421853	zinc finger protein 804A
7	1830467	1830467	T	C	ENSGALG00000023886	XP_421853	zinc finger protein 804A
7	1830638	1830638	A	G	ENSGALG00000023886	XP_421853	zinc finger protein 804A
7	1830680	1830680	T	A	ENSGALG00000023886	XP_421853	zinc finger protein 804A
7	1830725	1830725	C	T	ENSGALG00000023886	XP_421853	zinc finger protein 804A
7	3330123	3330123	A	G	ENSGALG00000003126	NP_001025536	receptor tyrosine-protein kinase erbB-4
7	4623718	4623718	A	G	ENSGALG00000003812	NP_001006512	NEDD8-conjugating enzyme UBE2F
7	4697799	4697799	T	C	ENSGALG00000003836	XP_025008161	RNA-binding protein 44 isoform X2
7	4697837	4697837	G	C	ENSGALG00000003836	XP_025008161	RNA-binding protein 44 isoform X2
7	4716255	4716255	C	T	ENSGALG00000003862	XP_004942537	leucine-rich repeat flightless-interactingprotein 1 isoform X3
7	4717235	4717235	C	T	ENSGALG00000003862	XP_004942537	leucine-rich repeat flightless-interactingprotein 1 isoform X3
7	4717251	4717251	C	T	ENSGALG00000003862	XP_004942537	leucine-rich repeat flightless-interactingprotein 1 isoform X3
7	4884317	4884317	G	A	ENSGALG00000003923	NP_990865	collagen alpha-3(VI) chain precursor
7	4887297	4887297	A	G	ENSGALG00000003923	NP_990865	collagen alpha-3(VI) chain precursor
7	4889701	4889701	C	T	ENSGALG00000003923	NP_990865	collagen alpha-3(VI) chain precursor
7	4898568	4898568	G	A	ENSGALG00000003923	NP_990865	collagen alpha-3(VI) chain precursor
7	6682816	6682816	C	T	ENSGALG00000030511	NP_001006513	folate transporter 1
7	10106670	10106670	C	A	ENSGALG00000007996	NP_001012933	serine/threonine-protein phosphatase 6regulatory ankyrin repeat subunit B
7	11149713	11149713	A	G	ENSGALG00000008152	XP_015144900	SPATS2-like protein isoform X1
7	11175142	11175142	T	C	ENSGALG00000008155	XP_015144985	BTB/POZ domain-containing protein KCTD18
7	11220766	11220766	A	G	ENSGALG00000008185	NP_001033781	aldehyde oxidase
7	11327823	11327823	T	C	ENSGALG00000008234	NP_001006517	origin recognition complex subunit 2
7	12491446	12491446	C	G	ENSGALG00000008582	XP_015144913	disintegrin and metalloproteinasedomain-containing protein 23 isoform X1
7	13718121	13718121	C	T	ENSGALG00000008786	XP_421964	neurobeachin-like protein 1 isoform X4
7	13882564	13882564	T	C	ENSGALG00000008862	XP_421968	dnaJ homolog subfamily C member 10
7	14172226	14172226	C	T	ENSGALG00000008903	XP_015145038	sperm-specific antigen 2
7	14258280	14258280	A	C	ENSGALG00000008908	NP_990251	neurogenic differentiation factor 1
7	14258293	14258293	A	C	ENSGALG00000008908	NP_990251	neurogenic differentiation factor 1
7	14784197	14784197	T	C	ENSGALG00000009001	NP_001026421	pre-mRNA-splicing factor CWC22 homolog
7	14842976	14842976	G	T	ENSGALG00000009012	XP_004942748	zinc finger protein 385B isoform X1
7	16914063	16914063	G	T	ENSGALG00000031751	NP_001244270	secernin 3
7	17683389	17683389	G	A	ENSGALG00000042330	NP_990254	protein phosphatase 1, regulatory (inhibitor)subunit 9B
7	17865403	17865403	C	T	ENSGALG00000030254	XP_421997	methionine aminopeptidase 1D, mitochondrialisoform X1
7	17934573	17934573	A	C	ENSGALG00000009545	XP_015145250	calcium-binding mitochondrial carrier proteinAralar1 isoform X1
7	22041148	22041148	A	G	ENSGALG00000033515	NP_001012936	serine/threonine-protein kinase 11-interactingprotein
7	22135239	22135239	A	G	ENSGALG00000002417	XP_015145598	mannose-1-phosphate guanyltransferase alphaisoform X1
7	22143193	22143193	G	A	ENSGALG00000043198	XP_015145586	striated muscle preferentially expressed proteinkinase isoform X4
7	22156738	22156738	C	T	ENSGALG00000043198	XP_015145586	striated muscle preferentially expressed proteinkinase isoform X4
7	22156778	22156778	C	A	ENSGALG00000043198	XP_015145586	striated muscle preferentially expressed proteinkinase isoform X4
7	22187555	22187555	G	A	ENSGALG00000033811	XP_015145574	receptor-type tyrosine-protein phosphatase-likeN isoform X1
7	22188498	22188498	G	A	ENSGALG00000033811	XP_015145574	receptor-type tyrosine-protein phosphatase-likeN isoform X1
7	22190826	22190826	G	A	ENSGALG00000033811	XP_015145574	receptor-type tyrosine-protein phosphatase-likeN isoform X1
7	22214702	22214702	C	T	ENSGALG00000011328	XP_003641693	beta-galactosidase-1-like protein isoform X1
7	22214763	22214763	T	C	ENSGALG00000011328	XP_003641693	beta-galactosidase-1-like protein isoform X1
7	22216126	22216126	G	A	ENSGALG00000011328	XP_003641693	beta-galactosidase-1-like protein isoform X1
7	22221830	22221830	C	T	ENSGALG00000011332	XP_015145575	ankyrin repeat and zinc finger domain-containingprotein 1 isoform X2
7	22258058	22258058	A	G	ENSGALG00000011343	NP_001034396	protein CNPPD1
7	22259147	22259147	A	G	ENSGALG00000011343	NP_001034396	protein CNPPD1
7	22263036	22263036	G	A	ENSGALG00000052271	XP_015145566	solute carrier family 23 member 3 isoform X2
7	22263807	22263807	A	G	ENSGALG00000052271	XP_015145566	solute carrier family 23 member 3 isoform X2
7	22265056	22265056	C	T	ENSGALG00000052271	XP_015145566	solute carrier family 23 member 3 isoform X2
7	22326991	22326991	G	A	ENSGALG00000034212	XP_025008202	cilia- and flagella-associated protein 65isoform X1
7	22330692	22330692	A	G	ENSGALG00000034212	XP_025008202	cilia- and flagella-associated protein 65isoform X1
7	22331454	22331454	G	A	ENSGALG00000034212	XP_025008202	cilia- and flagella-associated protein 65isoform X1
7	22424753	22424753	C	T	ENSGALG00000011360	NP_001026429	5'-AMP-activated protein kinase subunit gamma-3
7	22443679	22443679	C	T	ENSGALG00000027991	XP_422058	tubulin polyglutamylase TTLL4 isoform X1
7	22444469	22444469	G	A	ENSGALG00000027991	XP_422058	tubulin polyglutamylase TTLL4 isoform X1
7	22463310	22463310	A	C	ENSGALG00000011375	NP_001026430	E3 ubiquitin-protein ligase RNF25
7	22465242	22465242	C	T	ENSGALG00000011375	NP_001026430	E3 ubiquitin-protein ligase RNF25
7	22477279	22477279	A	G	ENSGALG00000011393	XP_015145549	zinc finger protein 142 isoform X2
7	22550476	22550476	G	A	ENSGALG00000011434	NP_990295	natural resistance-associated macrophage protein1
7	23344049	23344049	T	C	ENSGALG00000011475	NP_001072961	60S ribosomal protein L37a
7	23364510	23364510	G	T	ENSGALG00000011475	NP_001072961	60S ribosomal protein L37a
7	23499050	23499050	T	G	ENSGALG00000011492	XP_015145527	X-ray repair cross-complementing protein 5isoform X2
7	23758923	23758923	A	G	ENSGALG00000011541	NP_001006524	myc box-dependent-interacting protein 1
7	25457850	25457850	A	T	ENSGALG00000011605	XP_015145518	band 4.1-like protein 5 isoform X3
7	25955006	25955006	G	A	ENSGALG00000011630	NP_001258830	zinc finger protein GLI2 isoform 1
7	26270131	26270131	C	T	ENSGALG00000026460	XP_004942977	uncharacterized protein ARHGEF1 isoform X1
7	26302936	26302936	A	G	ENSGALG00000011655	XP_422091	IQ calmodulin-binding motif-containing protein 1isoform X1
7	26427482	26427482	C	T	ENSGALG00000011671	NP_001305957	solute carrier family 15 member 2
7	27143892	27143892	T	C	ENSGALG00000031244	NP_989962	adenylate cyclase type 5
7	27271978	27271978	A	G	ENSGALG00000011708	NP_001309290	myosin light chain kinase, smooth muscle isoform1
7	27379270	27379270	T	C	ENSGALG00000044814	XP_004942988	coiled-coil domain-containing protein 14 isoformX3
7	28268246	28268246	G	A	ENSGALG00000045511	XP_015145438	poly [ADP-ribose] polymerase 9 isoform X1
7	29210056	29210056	T	C	ENSGALG00000012156	XP_015145427	inactive dipeptidyl peptidase 10 isoform X3
7	29815296	29815296	T	G	ENSGALG00000012177	XP_025008410	nck-associated protein 5 isoform X3
7	29815317	29815317	T	C	ENSGALG00000012177	XP_025008410	nck-associated protein 5 isoform X3
7	29977777	29977777	G	A	ENSGALG00000012177	XP_025008410	nck-associated protein 5 isoform X3
7	31261968	31261968	T	C	ENSGALG00000012377	NP_001264802	histamine N-methyltransferase isoform 1
7	31853864	31853864	G	A	ENSGALG00000012407	XP_015145377	low-density lipoprotein receptor-related protein1B isoform X2
7	32643003	32643003	G	T	ENSGALG00000012418	XP_004943066	kynureninase isoform X1
7	32693363	32693363	G	A	ENSGALG00000012418	XP_004943066	kynureninase isoform X1
7	33127722	33127722	T	C	ENSGALG00000012424	NP_001012939	glycosyltransferase like domain containing 1,transcript variant X34
7	35098752	35098752	T	C	ENSGALG00000051954	XP_004943088	RNA-binding protein 43 isoform X2
7	35105266	35105266	A	T	ENSGALG00000012480	XP_025008448	N-myc-interactor
7	35140656	35140656	C	T	ENSGALG00000012481	NP_001032926	tumor necrosis factor-inducible gene 6 proteinprecursor
8	1605241	1605241	G	A	ENSGALG00000001938	XP_015145853	calcium-binding mitochondrial carrier proteinSCaMC-1
8	1605680	1605680	C	A	ENSGALG00000001938	XP_015145853	calcium-binding mitochondrial carrier proteinSCaMC-1
8	1639448	1639448	C	T	ENSGALG00000001959	NP_001292028	small RNA 2'-O-methyltransferase
8	1686634	1686634	A	G	ENSGALG00000002001	NP_001073202	syntaxin-binding protein 3
8	1722133	1722133	A	T	ENSGALG00000002090	XP_004943148	G-protein-signaling modulator 2 isoform X2
8	1729715	1729715	T	C	ENSGALG00000002106	XP_422186	chloride channel CLIC-like protein 1
8	1729846	1729846	G	A	ENSGALG00000002106	XP_422186	chloride channel CLIC-like protein 1
8	1730596	1730596	G	A	ENSGALG00000002106	XP_422186	chloride channel CLIC-like protein 1
8	1740875	1740875	A	G	ENSGALG00000002129	XP_004943165	WD repeat-containing protein 47
8	1744231	1744231	G	A	ENSGALG00000002129	XP_004943165	WD repeat-containing protein 47
8	1750473	1750473	G	A	ENSGALG00000002129	XP_004943165	WD repeat-containing protein 47
8	1751901	1751901	C	T	ENSGALG00000002129	XP_004943165	WD repeat-containing protein 47
8	1774218	1774218	G	A	ENSGALG00000002145	XP_015145838	calmodulin-regulated spectrin-associated protein2 isoform X2
8	1776448	1776448	G	A	ENSGALG00000002145	XP_015145838	calmodulin-regulated spectrin-associated protein2 isoform X2
8	1841439	1841439	G	A	ENSGALG00000002164	XP_004943159	probable ATP-dependent RNA helicase DDX59
8	1841502	1841502	G	A	ENSGALG00000002164	XP_004943159	probable ATP-dependent RNA helicase DDX59
8	1841532	1841532	C	T	ENSGALG00000002164	XP_004943159	probable ATP-dependent RNA helicase DDX59
8	1845642	1845642	A	G	ENSGALG00000002164	XP_004943159	probable ATP-dependent RNA helicase DDX59
8	2419858	2419858	T	C	ENSGALG00000002192	NP_989748	receptor-type tyrosine-protein phosphatase Cprecursor
8	2436514	2436514	T	A	ENSGALG00000002192	NP_989748	receptor-type tyrosine-protein phosphatase Cprecursor
8	2441173	2441173	C	A	ENSGALG00000002192	NP_989748	receptor-type tyrosine-protein phosphatase Cprecursor
8	2441201	2441201	G	T	ENSGALG00000002192	NP_989748	receptor-type tyrosine-protein phosphatase Cprecursor
8	2441276	2441276	A	G	ENSGALG00000002192	NP_989748	receptor-type tyrosine-protein phosphatase Cprecursor
8	2842134	2842134	G	A	ENSGALG00000002246	XP_015145861	DENN domain-containing protein 1B isoform X1
8	2842178	2842178	C	A	ENSGALG00000002246	XP_015145861	DENN domain-containing protein 1B isoform X1
8	2867981	2867981	G	A	ENSGALG00000002246	XP_015145861	DENN domain-containing protein 1B isoform X1
8	3035224	3035224	G	C	ENSGALG00000002369	XP_422198	coagulation factor XIII B chain isoform X1
8	3036396	3036396	A	G	ENSGALG00000002369	XP_422198	coagulation factor XIII B chain isoform X1
8	3037707	3037707	C	A	ENSGALG00000002369	XP_422198	coagulation factor XIII B chain isoform X1
8	3037797	3037797	A	G	ENSGALG00000002369	XP_422198	coagulation factor XIII B chain isoform X1
8	3038329	3038329	A	G	ENSGALG00000002369	XP_422198	coagulation factor XIII B chain isoform X1
8	3043913	3043913	T	G	ENSGALG00000002431	XP_426613	complement factor H isoform X1
8	3044013	3044013	G	A	ENSGALG00000002431	XP_426613	complement factor H isoform X1
8	3053216	3053216	G	A	ENSGALG00000002431	XP_426613	complement factor H isoform X1
8	3053235	3053235	C	T	ENSGALG00000002431	XP_426613	complement factor H isoform X1
8	3054538	3054538	T	C	ENSGALG00000002431	XP_426613	complement factor H isoform X1
8	3054595	3054595	C	G	ENSGALG00000002431	XP_426613	complement factor H isoform X1
8	3054634	3054634	C	T	ENSGALG00000002431	XP_426613	complement factor H isoform X1
8	3055829	3055829	G	T	ENSGALG00000002431	XP_426613	complement factor H isoform X1
8	3057345	3057345	T	C	ENSGALG00000002431	XP_426613	complement factor H isoform X1
8	3057364	3057364	G	T	ENSGALG00000002431	XP_426613	complement factor H isoform X1
8	3057405	3057405	A	G	ENSGALG00000002431	XP_426613	complement factor H isoform X1
8	3058728	3058728	T	C	ENSGALG00000002431	XP_426613	complement factor H isoform X1
8	3186124	3186124	G	A	ENSGALG00000041680	XP_015145869	potassium channel subfamily T member 2 isoformX1
8	3879620	3879620	G	A	ENSGALG00000034850	XP_004943186	glutaredoxin 2 isoform X2
8	3895174	3895174	C	T	ENSGALG00000002504	XP_004943188	TROVE domain family member 2, transcript variantX3
8	3907533	3907533	A	G	ENSGALG00000002524	NP_001292544	ubiquitin carboxyl-terminal hydrolase isozymeL5
8	4173990	4173990	C	A	ENSGALG00000002667	XP_422209	olfactomedin-like protein 2B
8	4174034	4174034	C	T	ENSGALG00000002667	XP_422209	olfactomedin-like protein 2B
8	4189304	4189304	C	A	ENSGALG00000037852	NP_001264435	3-keto-steroid reductase isoform 1
8	4415787	4415787	C	G	ENSGALG00000002803	NP_001012971	metastasis-associated protein MTA1
8	4509577	4509577	G	C	ENSGALG00000033328	XP_025008946	phosphofurin acidic cluster sorting protein 2isoform X1
8	4509694	4509694	C	T	ENSGALG00000033328	XP_025008946	phosphofurin acidic cluster sorting protein 2isoform X1
8	4509729	4509729	C	A	ENSGALG00000033328	XP_025008946	phosphofurin acidic cluster sorting protein 2isoform X1
8	4606280	4606280	G	A	ENSGALG00000002922	NP_001238962	neurogenic locus notch homolog protein 2precursor
8	4627964	4627964	G	A	ENSGALG00000002931	NP_001264456	regenerating islet-derived protein 4 precursor
8	4628203	4628203	C	T	ENSGALG00000002931	NP_001264456	regenerating islet-derived protein 4 precursor
8	4681016	4681016	G	A	ENSGALG00000003022	XP_003641721	dimethylaniline monooxygenase [N-oxide-forming]5
8	4681750	4681750	C	T	ENSGALG00000003022	XP_003641721	dimethylaniline monooxygenase [N-oxide-forming]5
8	4682062	4682062	T	C	ENSGALG00000003022	XP_003641721	dimethylaniline monooxygenase [N-oxide-forming]5
8	4682303	4682303	G	A	ENSGALG00000003022	XP_003641721	dimethylaniline monooxygenase [N-oxide-forming]5
8	4864146	4864146	C	A	ENSGALG00000003081	XP_004943242	SUN domain-containing ossification factorisoform X2
8	4867825	4867825	T	A	ENSGALG00000003081	XP_004943242	SUN domain-containing ossification factorisoform X2
8	4867939	4867939	T	C	ENSGALG00000003081	XP_004943242	SUN domain-containing ossification factorisoform X2
8	4868236	4868236	T	A	ENSGALG00000003081	XP_004943242	SUN domain-containing ossification factorisoform X2
8	4868435	4868435	T	A	ENSGALG00000003081	XP_004943242	SUN domain-containing ossification factorisoform X2
8	4868529	4868529	A	G	ENSGALG00000003081	XP_004943242	SUN domain-containing ossification factorisoform X2
8	4885485	4885485	T	C	ENSGALG00000003081	XP_004943242	SUN domain-containing ossification factorisoform X2
8	5468972	5468972	C	T	ENSGALG00000032743	XP_015145923	uncharacterized protein C1orf112 homolog isoformX3
8	5528627	5528627	T	A	ENSGALG00000040730	NP_990625	retinoic acid receptor RXR-gamma
8	5839274	5839274	T	C	ENSGALG00000003438	NP_989809	kinetochore protein Nuf2
8	5933925	5933925	T	C	ENSGALG00000038411	NP_001006569	centromere protein L
8	5933982	5933982	C	T	ENSGALG00000038411	NP_001006569	centromere protein L
8	5936742	5936742	A	G	ENSGALG00000023749	XP_422251	aspartate--tRNA ligase, mitochondrial
8	5937034	5937034	G	A	ENSGALG00000023749	XP_422251	aspartate--tRNA ligase, mitochondrial
8	5943863	5943863	C	T	ENSGALG00000023749	XP_422251	aspartate--tRNA ligase, mitochondrial
8	5944384	5944384	A	G	ENSGALG00000023749	XP_422251	aspartate--tRNA ligase, mitochondrial
8	5945826	5945826	C	T	ENSGALG00000023749	XP_422251	aspartate--tRNA ligase, mitochondrial
8	6617974	6617974	G	A	ENSGALG00000030357	XP_015145994	tyrosine-protein kinase ABL2 isoform X1
8	6627923	6627923	T	C	ENSGALG00000004216	XP_422270	torsin-3A
8	7674753	7674753	C	T	ENSGALG00000004578	NP_001012941	rab GTPase-activating protein 1-like
8	8335760	8335760	T	G	ENSGALG00000004812	NP_001012614	protein Niban
8	10622804	10622804	T	C	ENSGALG00000005065	NP_990754	cytosolic phospholipase A2
8	10622868	10622868	C	A	ENSGALG00000005065	NP_990754	cytosolic phospholipase A2
8	11009050	11009050	G	A	ENSGALG00000031129	XP_025008803	hemicentin 1, transcript variant X13
8	11039420	11039420	C	T	ENSGALG00000031129	XP_025008803	hemicentin 1, transcript variant X13
8	11483343	11483343	G	T	ENSGALG00000005162	XP_015146289	RNA binding region (RNP1, RRM) containing 3,transcript variant X3
8	12224766	12224766	A	T	ENSGALG00000005248	NP_001171207	dual specificity protein phosphatase CDC14A
8	12272929	12272929	C	T	ENSGALG00000005257	XP_422310	vascular cell adhesion protein 1 isoform X1
8	12277553	12277553	G	A	ENSGALG00000005257	XP_422310	vascular cell adhesion protein 1 isoform X1
8	12493715	12493715	G	T	ENSGALG00000005407	XP_015146231	glycogen debranching enzyme isoform X1
8	12518674	12518674	T	C	ENSGALG00000005418	XP_004936613	ferric-chelate reductase 1 isoform X3
8	14356808	14356808	T	C	ENSGALG00000005889	NP_001238963	coiled-coil domain-containing protein 18
8	14524298	14524298	C	A	ENSGALG00000029582	XP_004936655	ecotropic viral integration site 5 proteinhomolog isoform X4
8	14896217	14896217	C	A	ENSGALG00000006051	XP_004936677	cell division cycle 7-related protein kinaseisoform X1
8	14896327	14896327	A	G	ENSGALG00000006051	XP_004936677	cell division cycle 7-related protein kinaseisoform X1
8	16352392	16352392	T	C	ENSGALG00000006322	XP_422360	calcium-activated chloride channel regulator1-like
8	16390462	16390462	C	T	ENSGALG00000006804	XP_025008738	outer dense fiber protein 2-like isoform X4
8	16531151	16531151	A	G	ENSGALG00000006864	XP_015146330	collagen alpha-1(XXIV) chain isoform X2
8	16778931	16778931	G	A	ENSGALG00000008709	XP_015146353	mucolipin-3 isoform X2
8	16870875	16870875	G	C	ENSGALG00000001863	NP_001026447	vitellogenin-2 precursor
8	16944353	16944353	G	A	ENSGALG00000008780	XP_422372	di-N-acetylchitobiase
8	19198035	19198035	A	C	ENSGALG00000008902	XP_422385	PDZ domain-containing protein GIPC2
8	19255577	19255577	G	A	ENSGALG00000008939	XP_015146316	far upstream element-binding protein 1 isoformX4
8	20669817	20669817	C	T	ENSGALG00000010083	NP_001278684	CMP-N-acetylneuraminate-beta-1,4-galactosidealpha-2,3-sialyltransferase isoform 1
8	20716948	20716948	C	T	ENSGALG00000010089	NP_001006538	2-(3-amino-3-carboxypropyl)histidine synthasesubunit 2
8	20722389	20722389	A	T	ENSGALG00000010091	NP_001264501	V-type proton ATPase 21 kDa proteolipid subunit
8	20768234	20768234	A	C	ENSGALG00000047208	XP_422416	Krueppel-like factor 2
8	21586053	21586053	C	T	ENSGALG00000010287	XP_422442	actin-binding protein IPP
8	22173527	22173527	G	C	ENSGALG00000010440	XP_001235171	MAP kinase-interacting serine/threonine-proteinkinase 1 isoform X1
8	22174230	22174230	C	T	ENSGALG00000010440	XP_001235171	MAP kinase-interacting serine/threonine-proteinkinase 1 isoform X1
8	22286767	22286767	C	G	ENSGALG00000010478	XP_422457	SCL-interrupting locus protein
8	22287974	22287974	T	C	ENSGALG00000010478	XP_422457	SCL-interrupting locus protein
8	25022979	25022979	C	T	ENSGALG00000010692	NP_990517	low-density lipoprotein receptor-related protein8 precursor
8	25489311	25489311	T	C	ENSGALG00000010746	NP_001006541	transmembrane protein 59 precursor
8	25597078	25597078	A	G	ENSGALG00000051885	XP_426665	tetratricopeptide repeat protein 4
8	25628970	25628970	G	C	ENSGALG00000043998	XP_015146557	barttin
8	26665734	26665734	C	T	ENSGALG00000010861	XP_422503	metalloendopeptidase OMA1, mitochondrial isoformX1
8	27030211	27030211	T	C	ENSGALG00000051992	NP_001316410	cytochrome P450 2J23
8	27039654	27039654	C	T	ENSGALG00000052676	NP_001316409	cytochrome P450, family 2, subfamily J,polypeptide 22
8	27041909	27041909	G	A	ENSGALG00000011394	NP_001305925	cytochrome P450, family 2, subfamily J,polypeptide 21
8	27047260	27047260	T	C	ENSGALG00000011394	NP_001305925	cytochrome P450, family 2, subfamily J,polypeptide 21
8	27056147	27056147	G	A	ENSGALG00000011394	NP_001305925	cytochrome P450, family 2, subfamily J,polypeptide 21
8	27057179	27057179	T	C	ENSGALG00000011394	NP_001305925	cytochrome P450, family 2, subfamily J,polypeptide 21
8	27704013	27704013	G	A	ENSGALG00000010934	XP_004936910	inaD-like protein isoform X2
9	2811323	2811323	G	A	ENSGALG00000036356	XP_015132658	YEATS domain-containing protein 2 isoform X1
9	3823146	3823146	A	G	ENSGALG00000006649	NP_001264615	transmembrane protein 41A isoform 1
9	4289658	4289658	G	A	ENSGALG00000006597	XP_015132628	zinc finger protein DZIP1L isoform X1
9	4921013	4921013	C	G	ENSGALG00000006375	NP_001264364	transmembrane 4 L6 family member 19
9	5048253	5048253	G	A	ENSGALG00000006044	XP_001233703	uncharacterized protein C2orf54 homolog
9	5048732	5048732	C	T	ENSGALG00000006044	XP_001233703	uncharacterized protein C2orf54 homolog
9	5051491	5051491	G	C	ENSGALG00000006044	XP_001233703	uncharacterized protein C2orf54 homolog
9	5051586	5051586	G	T	ENSGALG00000006044	XP_001233703	uncharacterized protein C2orf54 homolog
9	5082119	5082119	C	T	ENSGALG00000006016	XP_015132572	PAS domain-containing serine/threonine-proteinkinase isoform X2
9	5087666	5087666	G	A	ENSGALG00000006016	XP_015132572	PAS domain-containing serine/threonine-proteinkinase isoform X2
9	5088209	5088209	T	C	ENSGALG00000006016	XP_015132572	PAS domain-containing serine/threonine-proteinkinase isoform X2
9	5088638	5088638	G	T	ENSGALG00000006016	XP_015132572	PAS domain-containing serine/threonine-proteinkinase isoform X2
9	5088698	5088698	A	G	ENSGALG00000006016	XP_015132572	PAS domain-containing serine/threonine-proteinkinase isoform X2
9	5213334	5213334	G	A	ENSGALG00000005788	XP_025009504	FERM, ARHGEF and pleckstrin domain-containingprotein 2 isoform X2
9	5223011	5223011	T	C	ENSGALG00000005788	XP_025009504	FERM, ARHGEF and pleckstrin domain-containingprotein 2 isoform X2
9	5223042	5223042	C	T	ENSGALG00000005788	XP_025009504	FERM, ARHGEF and pleckstrin domain-containingprotein 2 isoform X2
9	5313307	5313307	G	C	ENSGALG00000005721	XP_015132565	diacylglycerol kinase gamma isoform X2
9	5433548	5433548	G	C	ENSGALG00000005550	XP_015132310	beta-galactoside alpha-2,6-sialyltransferase 1isoform X1
9	6041048	6041048	T	C	ENSGALG00000005357	XP_422637	coatomer subunit beta'
9	6043968	6043968	A	C	ENSGALG00000005357	XP_422637	coatomer subunit beta'
9	7027609	7027609	C	T	ENSGALG00000029102	XP_015132522	2-phosphoxylose phosphatase 1 isoform X1
9	7032489	7032489	T	C	ENSGALG00000029102	XP_015132522	2-phosphoxylose phosphatase 1 isoform X1
9	7805433	7805433	C	T	ENSGALG00000005256	NP_990112	ephrin type-A receptor 4 precursor
9	14139417	14139417	G	A	ENSGALG00000040866	NP_001001530	prolyl 3-hydroxylase 2 precursor
9	15048713	15048713	T	C	ENSGALG00000046559	XP_422723	programmed cell death protein 1
9	15072287	15072287	G	A	ENSGALG00000007474	XP_015146977	choline-phosphate cytidylyltransferase A
9	15731272	15731272	G	A	ENSGALG00000030420	XP_422744	endothelin-converting enzyme-like 1
9	15848627	15848627	A	G	ENSGALG00000008283	XP_025009140	cytochrome P450, family 2, subfamily AB,polypeptide 1 isoform X1
9	15926857	15926857	A	C	ENSGALG00000008376	XP_015147054	translation initiation factor eIF-2B subunitepsilon isoform X1
9	19396444	19396444	T	C	ENSGALG00000009157	XP_004943526	protein ECT2 isoform X1
9	20023111	20023111	A	C	ENSGALG00000039989	NP_001264401	probable G-protein coupled receptor 160
9	20023114	20023114	T	A	ENSGALG00000039989	NP_001264401	probable G-protein coupled receptor 160
9	20023294	20023294	C	T	ENSGALG00000039989	NP_001264401	probable G-protein coupled receptor 160
9	20084840	20084840	G	A	ENSGALG00000023616	XP_015147209	leucine-rich repeat-containing protein 31
9	20716176	20716176	A	G	ENSGALG00000009468	XP_015147241	leucine-rich repeat-containing protein 46isoform X1
9	21128618	21128618	A	G	ENSGALG00000034860	XP_015147122	cholinesterase isoform X1
9	22834955	22834955	G	C	ENSGALG00000020626	XP_004943602	putative uncharacterized protein PQLC2L isoformX1
9	23683007	23683007	T	G	ENSGALG00000039432	XP_004943638	P2Y purinoceptor 13
9	23749837	23749837	T	C	ENSGALG00000010384	XP_001233894	clarin-1 isoform X1
9	24061041	24061041	C	T	ENSGALG00000030773	XP_015147339	ceruloplasmin
9	24072711	24072711	C	G	ENSGALG00000040089	XP_004943646	Hermansky-Pudlak syndrome 3 protein isoform X1
9	24080764	24080764	T	G	ENSGALG00000040089	XP_004943646	Hermansky-Pudlak syndrome 3 protein isoform X1
9	24082474	24082474	C	G	ENSGALG00000040089	XP_004943646	Hermansky-Pudlak syndrome 3 protein isoform X1
10	1289573	1289573	T	A	ENSGALG00000039166	XP_001231931	olfactory receptor 10A7
10	1289823	1289823	G	C	ENSGALG00000039166	XP_001231931	olfactory receptor 10A7
10	1350503	1350503	C	T	ENSGALG00000037950	XP_004943664	alpha-protein kinase 3 isoform X3
10	1494211	1494211	C	T	ENSGALG00000036511	XP_004943671	dual oxidase maturation factor 2 isoform X1
10	1531038	1531038	C	T	ENSGALG00000031408	NP_001280132	sorbitol dehydrogenase
10	1671866	1671866	G	C	ENSGALG00000034288	XP_004943765	PCNA-associated factor
10	1671912	1671912	C	A	ENSGALG00000034288	XP_004943765	PCNA-associated factor
10	2798872	2798872	G	A	ENSGALG00000044354	XP_015134532	uncharacterized protein MUC1 isoform X2
10	2817512	2817512	T	A	ENSGALG00000001711	XP_025009725	phosphopantothenoylcysteine decarboxylaseisoform X2
10	3062492	3062492	G	A	ENSGALG00000029151	NP_001038132	immunoglobulin superfamily containingleucine-rich repeat protein 2 precursor
10	3097070	3097070	C	T	ENSGALG00000001586	XP_015134384	endonuclease 8-like 1 isoform X1
10	3097123	3097123	G	C	ENSGALG00000001586	XP_015134384	endonuclease 8-like 1 isoform X1
10	3099092	3099092	T	C	ENSGALG00000001615	NP_001073183	alpha-mannosidase 2C1
10	3145477	3145477	C	T	ENSGALG00000029537	NP_001074347	snurportin-1
10	3611217	3611217	T	C	ENSGALG00000002786	XP_015134514	proline-serine-threonine phosphatase-interactingprotein 1 isoform X2
10	4103209	4103209	C	T	ENSGALG00000003063	NP_001264388	hydroxylysine kinase
10	4103897	4103897	T	C	ENSGALG00000003063	NP_001264388	hydroxylysine kinase
10	4125260	4125260	C	A	ENSGALG00000035462	NP_001026625	iron-responsive element-binding protein 2
10	4240640	4240640	C	T	ENSGALG00000026674	XP_004943777	calcium and integrin-binding family member 2isoform X2
10	4623028	4623028	T	A	ENSGALG00000003521	NP_990732	tropomyosin alpha-1 chain
10	6048163	6048163	C	A	ENSGALG00000026590	XP_425065	Krueppel-like factor 13
10	6230650	6230650	T	C	ENSGALG00000044177	XP_413768	fanconi-associated nuclease 1 isoform X2
10	6231607	6231607	C	G	ENSGALG00000044177	XP_413768	fanconi-associated nuclease 1 isoform X2
10	6491331	6491331	A	G	ENSGALG00000042552	XP_015134466	tight junction protein ZO-1 isoform X5
10	6666171	6666171	A	G	ENSGALG00000003985	NP_001280151	probable threonyl-tRNA synthetase 2,cytoplasmic
10	7785207	7785207	C	A	ENSGALG00000004294	XP_015134386	cingulin-like protein 1 isoform X1
10	7806850	7806850	T	G	ENSGALG00000004294	XP_015134386	cingulin-like protein 1 isoform X1
10	8005670	8005670	A	G	ENSGALG00000004304	NP_990706	transcription factor 12
10	8005774	8005774	G	T	ENSGALG00000004304	NP_990706	transcription factor 12
10	8005902	8005902	G	A	ENSGALG00000004304	NP_990706	transcription factor 12
10	8061311	8061311	C	T	ENSGALG00000037723	XP_004943836	zinc finger protein 280D isoform X1
10	8396254	8396254	G	A	ENSGALG00000049218	NP_001008674	dyslexia susceptibility 1 candidate gene 1protein
10	9300104	9300104	C	T	ENSGALG00000033198	XP_015147454	unconventional myosin-Vc isoform X1
10	9303589	9303589	T	C	ENSGALG00000033198	XP_015147454	unconventional myosin-Vc isoform X1
10	11645045	11645045	C	T	ENSGALG00000006020	NP_001005819	BTB/POZ domain-containing protein 1
10	12111349	12111349	G	A	ENSGALG00000006119	XP_015147518	stabilizer of axonemal microtubules 2
10	12112754	12112754	A	G	ENSGALG00000006119	XP_015147518	stabilizer of axonemal microtubules 2
10	12541793	12541793	C	T	ENSGALG00000006376	NP_001005820	transmembrane channel-like protein 3
10	12576875	12576875	T	C	ENSGALG00000006388	NP_001264925	interleukin 16
10	13016125	13016125	C	T	ENSGALG00000006482	NP_001264402	fumarylacetoacetase
10	13017069	13017069	T	C	ENSGALG00000006482	NP_001264402	fumarylacetoacetase
10	13086652	13086652	G	A	ENSGALG00000006516	XP_025009611	5-formyltetrahydrofolate cyclo-ligase isoformX2
10	17319066	17319066	A	G	ENSGALG00000007048	NP_990140	synemin
10	17768410	17768410	A	G	ENSGALG00000007112	XP_025009670	protein Lines homolog 1 isoform X1
10	17774181	17774181	T	A	ENSGALG00000007112	XP_025009670	protein Lines homolog 1 isoform X1
10	18125114	18125114	G	A	ENSGALG00000007248	XP_003641871	pleckstrin homology domain-containing family Omember 2 isoform X1
10	18146871	18146871	C	T	ENSGALG00000007252	NP_001280117	ankyrin repeat and death domain-containingprotein 1A
10	18188658	18188658	C	T	ENSGALG00000021027	XP_015147743	programmed cell death protein 7
10	18197256	18197256	C	T	ENSGALG00000007333	NP_001265384	ubiquitin-associated protein 1-like
10	18208319	18208319	G	A	ENSGALG00000007349	XP_004943943	ras-like protein family member 12 isoform X1
10	18251547	18251547	C	T	ENSGALG00000021020	NP_989984	gonadotropin-releasing hormone receptor-like
10	19326023	19326023	T	G	ENSGALG00000007909	XP_015147714	IQ domain-containing protein H isoform X1
10	20139963	20139963	A	G	ENSGALG00000008164	XP_003641878	A disintegrin and metalloproteinase withthrombospondin motifs 7
10	20146037	20146037	G	A	ENSGALG00000008164	XP_003641878	A disintegrin and metalloproteinase withthrombospondin motifs 7
10	20147093	20147093	T	G	ENSGALG00000008164	XP_003641878	A disintegrin and metalloproteinase withthrombospondin motifs 7
10	20157721	20157721	G	A	ENSGALG00000008164	XP_003641878	A disintegrin and metalloproteinase withthrombospondin motifs 7
10	20170481	20170481	T	C	ENSGALG00000026448	NP_001025726	MIP18 family protein FAM96A
10	20189419	20189419	C	T	ENSGALG00000008180	XP_003641879	spatacsin isoform X1
10	20430052	20430052	T	G	ENSGALG00000026467	NP_989897	mesoderm posterior protein 1
10	20518824	20518824	G	T	ENSGALG00000029714	XP_015147671	protein unc-45 homolog A isoform X1
10	20534533	20534533	C	T	ENSGALG00000008340	XP_003641916	tyrosine-protein kinase Fes/Fps isoform X2
10	20649952	20649952	A	C	ENSGALG00000008425	XP_015147623	microtubule-associated protein 1A isoform X1
10	20651217	20651217	A	T	ENSGALG00000008425	XP_015147623	microtubule-associated protein 1A isoform X1
10	20706430	20706430	C	T	ENSGALG00000042201	XP_004944052	TP53-binding protein 1 isoform X1
10	20713792	20713792	T	C	ENSGALG00000042201	XP_004944052	TP53-binding protein 1 isoform X1
11	515647	515647	C	T	ENSGALG00000030160	XP_004944089	dynein regulatory complex subunit 7
11	727861	727861	C	T	ENSGALG00000001350	XP_004944114	RING finger and SPRY domain-containing protein 1isoform X1
11	882326	882326	T	C	ENSGALG00000028900	NP_001263242	centromere protein T
11	1556117	1556117	A	G	ENSGALG00000002407	NP_001152843	hydrocephalus-inducing protein homolog
11	1561733	1561733	A	G	ENSGALG00000002407	NP_001152843	hydrocephalus-inducing protein homolog
11	1582243	1582243	G	A	ENSGALG00000002407	NP_001152843	hydrocephalus-inducing protein homolog
11	1600409	1600409	C	T	ENSGALG00000002407	NP_001152843	hydrocephalus-inducing protein homolog
11	1639884	1639884	C	A	ENSGALG00000002407	NP_001152843	hydrocephalus-inducing protein homolog
11	1641906	1641906	C	T	ENSGALG00000002407	NP_001152843	hydrocephalus-inducing protein homolog
11	1641937	1641937	C	G	ENSGALG00000002407	NP_001152843	hydrocephalus-inducing protein homolog
11	1642999	1642999	C	G	ENSGALG00000002407	NP_001152843	hydrocephalus-inducing protein homolog
11	1753790	1753790	G	C	ENSGALG00000002603	NP_001012793	conserved oligomeric Golgi complex subunit 4
11	1860736	1860736	G	A	ENSGALG00000039818	NP_990827	Golgi apparatus protein 1 precursor
11	1875954	1875954	C	T	ENSGALG00000036234	XP_025010025	E3 ubiquitin-protein ligase RFWD3
11	1880487	1880487	G	A	ENSGALG00000036234	XP_025010025	E3 ubiquitin-protein ligase RFWD3
11	2057662	2057662	T	C	ENSGALG00000003010	NP_001012544	nuclear pore complex protein Nup93
11	2154713	2154713	C	T	ENSGALG00000003071	XP_015134723	prolyl 3-hydroxylase OGFOD1
11	2180867	2180867	G	A	ENSGALG00000003107	XP_414064	E3 ubiquitin-protein ligase AMFR
11	4912124	4912124	C	T	ENSGALG00000003602	XP_001234248	protein fantom isoform X4
11	4996977	4996977	C	T	ENSGALG00000003663	NP_001292487	retinoblastoma-like protein 2
11	7379314	7379314	G	C	ENSGALG00000003942	NP_001186149	lon protease homolog 2, peroxisomal
11	7734040	7734040	C	G	ENSGALG00000017363	NP_001264502	UPF0547 protein C16orf87 homolog
11	7734043	7734043	C	T	ENSGALG00000017363	NP_001264502	UPF0547 protein C16orf87 homolog
11	8855074	8855074	G	A	ENSGALG00000035602	XP_004944268	zinc finger protein 536 isoform X1
11	8855110	8855110	T	G	ENSGALG00000035602	XP_004944268	zinc finger protein 536 isoform X1
11	9754221	9754221	A	G	ENSGALG00000004532	XP_004944277	zinc finger protein 507 isoform X1
11	9754700	9754700	A	T	ENSGALG00000004532	XP_004944277	zinc finger protein 507 isoform X1
11	11343948	11343948	G	A	ENSGALG00000005214	XP_015147993	telomere repeats-binding bouquet formationprotein 1 isoform X2
11	13825618	13825618	C	T	ENSGALG00000005347	XP_004944310	A disintegrin and metalloproteinase withthrombospondin motifs 18 isoform X2
11	13835372	13835372	T	C	ENSGALG00000005347	XP_004944310	A disintegrin and metalloproteinase withthrombospondin motifs 18 isoform X2
11	15130034	15130034	G	A	ENSGALG00000005402	NP_001264544	dynein light chain roadblock-type 2
11	18368794	18368794	C	T	ENSGALG00000049065	XP_025010058	zinc finger protein ZFPM1 isoform X3
11	18368847	18368847	G	A	ENSGALG00000049065	XP_025010058	zinc finger protein ZFPM1 isoform X3
11	18436786	18436786	A	G	ENSGALG00000046674	XP_004944360	cytoplasmic tRNA 2-thiolation protein 2 isoformX2
11	18460638	18460638	G	A	ENSGALG00000013784	XP_423919	DNA replication factor Cdt1 isoform X1
11	18532122	18532122	C	T	ENSGALG00000032410	XP_025009959	protein CBFA2T3 isoform X3
11	18567192	18567192	C	A	ENSGALG00000030040	XP_015148157	cadherin-15
11	18582176	18582176	G	A	ENSGALG00000030040	XP_015148157	cadherin-15
11	18601094	18601094	C	T	ENSGALG00000030040	XP_015148157	cadherin-15
11	18875241	18875241	A	C	ENSGALG00000000608	NP_001034347	cadherin-1 precursor
11	18877023	18877023	T	C	ENSGALG00000000608	NP_001034347	cadherin-1 precursor
11	18935102	18935102	C	T	ENSGALG00000000654	NP_001269101	transmembrane emp24 domain-containing protein 6precursor
11	18935672	18935672	A	T	ENSGALG00000000654	NP_001269101	transmembrane emp24 domain-containing protein 6precursor
11	18937361	18937361	C	T	ENSGALG00000000654	NP_001269101	transmembrane emp24 domain-containing protein 6precursor
11	18943955	18943955	C	T	ENSGALG00000000657	NP_001258821	telomeric repeat-binding factor 2
11	18998928	18998928	C	T	ENSGALG00000039300	XP_015148072	nuclear factor of activated T-cells 5 isoformX2
11	19494778	19494778	A	G	ENSGALG00000000713	NP_001280017	zinc finger homeobox protein 3
11	19635381	19635381	C	A	ENSGALG00000000713	NP_001280017	zinc finger homeobox protein 3
11	19635407	19635407	G	A	ENSGALG00000000713	NP_001280017	zinc finger homeobox protein 3
11	19845837	19845837	G	A	ENSGALG00000000893	XP_025010115	tyrosine aminotransferase
12	1177647	1177647	C	T	ENSGALG00000001642	NP_001185536	glycosyltransferase 8 domain-containing protein1
12	1193285	1193285	C	T	ENSGALG00000041428	XP_004944439	serine/threonine-protein kinase Nek4 isoform X1
12	1194664	1194664	C	T	ENSGALG00000041428	XP_004944439	serine/threonine-protein kinase Nek4 isoform X1
12	1280771	1280771	G	T	ENSGALG00000001753	XP_015148245	scm-like with four MBT domains protein 1 isoformX1
12	1640674	1640674	C	T	ENSGALG00000001945	NP_001136344	protein RFT1 homolog
12	2174708	2174708	G	T	ENSGALG00000002253	XP_025010330	hemK methyltransferase family member 1 isoformX1
12	2202284	2202284	C	T	ENSGALG00000002253	XP_025010330	hemK methyltransferase family member 1 isoformX1
12	2780469	2780469	C	T	ENSGALG00000002486	NP_001280243	E3 ubiquitin-protein ligase RNF123
12	2801717	2801717	A	G	ENSGALG00000049511	XP_025010378	amphoterin-induced protein 3
12	2804414	2804414	C	T	ENSGALG00000002486	NP_001280243	E3 ubiquitin-protein ligase RNF123
12	3228796	3228796	G	A	ENSGALG00000003799	NP_001006134	ubiquitin specific peptidase 4, transcriptvariant X1
12	3228866	3228866	T	A	ENSGALG00000003799	NP_001006134	ubiquitin specific peptidase 4, transcriptvariant X1
12	3233332	3233332	T	C	ENSGALG00000003799	NP_001006134	ubiquitin specific peptidase 4, transcriptvariant X1
12	3286887	3286887	C	T	ENSGALG00000003832	NP_001280248	testis-expressed sequence 264 protein
12	3286903	3286903	G	A	ENSGALG00000003832	NP_001280248	testis-expressed sequence 264 protein
12	3325649	3325649	G	A	ENSGALG00000045878	XP_015148354	maestro heat-like repeat-containing proteinfamily member 7 isoform X3
12	3325678	3325678	T	C	ENSGALG00000045878	XP_015148354	maestro heat-like repeat-containing proteinfamily member 7 isoform X3
12	3463789	3463789	G	T	ENSGALG00000004297	XP_025010454	dynein heavy chain 1, axonemal
12	3496473	3496473	T	C	ENSGALG00000021198	XP_004944538	uncharacterized protein HAUS3L
12	3497172	3497172	T	G	ENSGALG00000021198	XP_004944538	uncharacterized protein HAUS3L
12	3497214	3497214	A	G	ENSGALG00000021198	XP_004944538	uncharacterized protein HAUS3L
12	3497223	3497223	T	C	ENSGALG00000021198	XP_004944538	uncharacterized protein HAUS3L
12	3498075	3498075	C	T	ENSGALG00000021198	XP_004944538	uncharacterized protein HAUS3L
12	3527334	3527334	C	A	ENSGALG00000004476	XP_015148335	semaphorin-3G isoform X1
12	3529631	3529631	G	A	ENSGALG00000004476	XP_015148335	semaphorin-3G isoform X1
12	3542262	3542262	G	A	ENSGALG00000038589	XP_015157337	protein ABHD14B
12	3550154	3550154	G	C	ENSGALG00000038624	XP_003642039	probable G-protein coupled receptor
12	3552066	3552066	C	T	ENSGALG00000004517	XP_015148336	poly [ADP-ribose] polymerase 3
12	3552143	3552143	C	T	ENSGALG00000004517	XP_015148336	poly [ADP-ribose] polymerase 3
12	3552961	3552961	C	G	ENSGALG00000004517	XP_015148336	poly [ADP-ribose] polymerase 3
12	3607290	3607290	C	T	ENSGALG00000035645	NP_990733	guanine nucleotide-binding protein G(i) subunitalpha-2
12	3607538	3607538	A	T	ENSGALG00000035645	NP_990733	guanine nucleotide-binding protein G(i) subunitalpha-2
12	3636948	3636948	T	G	ENSGALG00000013723	NP_990372	59 kDa 2'-5'-oligoadenylate synthase-likeprotein
12	3642053	3642053	C	T	ENSGALG00000029000	XP_003642042	hyaluronidase-3 isoform X1
12	3642467	3642467	C	T	ENSGALG00000029000	XP_003642042	hyaluronidase-3 isoform X1
12	3771863	3771863	G	A	ENSGALG00000004695	XP_015148971	extracellular matrix protein 2
12	3804784	3804784	C	A	ENSGALG00000004722	XP_414298	asporin
12	3865553	3865553	G	A	ENSGALG00000004750	XP_004944563	nucleolar protein 8 isoform X4
12	3865854	3865854	C	T	ENSGALG00000004750	XP_004944563	nucleolar protein 8 isoform X4
12	3865932	3865932	A	G	ENSGALG00000004750	XP_004944563	nucleolar protein 8 isoform X4
12	3866349	3866349	G	A	ENSGALG00000004750	XP_004944563	nucleolar protein 8 isoform X4
12	3866370	3866370	G	A	ENSGALG00000004750	XP_004944563	nucleolar protein 8 isoform X4
12	3866481	3866481	A	G	ENSGALG00000004750	XP_004944563	nucleolar protein 8 isoform X4
12	3866795	3866795	A	G	ENSGALG00000004750	XP_004944563	nucleolar protein 8 isoform X4
12	3866814	3866814	C	T	ENSGALG00000004750	XP_004944563	nucleolar protein 8 isoform X4
12	3866883	3866883	G	A	ENSGALG00000004750	XP_004944563	nucleolar protein 8 isoform X4
12	3867086	3867086	G	A	ENSGALG00000004750	XP_004944563	nucleolar protein 8 isoform X4
12	3867156	3867156	A	C	ENSGALG00000004750	XP_004944563	nucleolar protein 8 isoform X4
12	3874713	3874713	C	T	ENSGALG00000004750	XP_004944563	nucleolar protein 8 isoform X4
12	3987813	3987813	G	C	ENSGALG00000004813	XP_015148966	isoleucine--tRNA ligase, cytoplasmic isoform X2
12	4002063	4002063	G	A	ENSGALG00000004813	XP_015148966	isoleucine--tRNA ligase, cytoplasmic isoform X2
12	4999774	4999774	T	C	ENSGALG00000004940	XP_025010531	phosphatidate cytidylyltransferase,mitochondrial isoform X2
12	5185935	5185935	C	T	ENSGALG00000004969	XP_001232059	metalloproteinase inhibitor 4 isoform X1
12	5185953	5185953	G	A	ENSGALG00000004969	XP_001232059	metalloproteinase inhibitor 4 isoform X1
12	5269961	5269961	G	A	ENSGALG00000004974	NP_001001460	peroxisome proliferator-activated receptorgamma
12	5328279	5328279	A	G	ENSGALG00000004981	NP_001025765	tRNA-splicing endonuclease subunit Sen2
12	5334449	5334449	A	G	ENSGALG00000004981	NP_001025765	tRNA-splicing endonuclease subunit Sen2
12	5340512	5340512	C	T	ENSGALG00000025959	XP_414310	MKRN2 opposite strand protein
12	5340905	5340905	C	T	ENSGALG00000025959	XP_414310	MKRN2 opposite strand protein
12	5342861	5342861	C	T	ENSGALG00000004991	XP_015148420	probable E3 ubiquitin-protein ligase makorin-2isoform X1
12	5343782	5343782	G	A	ENSGALG00000004991	XP_015148420	probable E3 ubiquitin-protein ligase makorin-2isoform X1
12	5555490	5555490	A	G	ENSGALG00000005024	XP_004944581	EF-hand and coiled-coil domain-containingprotein 1 isoform X1
12	5555928	5555928	G	A	ENSGALG00000005024	XP_004944581	EF-hand and coiled-coil domain-containingprotein 1 isoform X1
12	5590548	5590548	T	G	ENSGALG00000005024	XP_004944581	EF-hand and coiled-coil domain-containingprotein 1 isoform X1
12	6117230	6117230	C	T	ENSGALG00000005092	NP_001264070	histone deacetylase 11
12	6120752	6120752	A	G	ENSGALG00000005092	NP_001264070	histone deacetylase 11
12	6210787	6210787	G	A	ENSGALG00000005120	XP_015148926	fibulin-2
12	6211289	6211289	G	A	ENSGALG00000005120	XP_015148926	fibulin-2
12	6211579	6211579	G	A	ENSGALG00000005120	XP_015148926	fibulin-2
12	6876780	6876780	G	A	ENSGALG00000038850	XP_015148909	serine/threonine-protein kinase WNK2 isoform X1
12	6899281	6899281	G	A	ENSGALG00000038850	XP_015148909	serine/threonine-protein kinase WNK2 isoform X1
12	7068711	7068711	C	T	ENSGALG00000025886	XP_414330	sushi domain-containing protein 3
12	7068978	7068978	G	A	ENSGALG00000025886	XP_414330	sushi domain-containing protein 3
12	7385696	7385696	T	C	ENSGALG00000041547	XP_004944624	mRNA-decapping enzyme 1A isoform X2
12	7396914	7396914	C	T	ENSGALG00000041547	XP_004944624	mRNA-decapping enzyme 1A isoform X2
12	7412890	7412890	G	A	ENSGALG00000041547	XP_004944624	mRNA-decapping enzyme 1A isoform X2
12	8777308	8777308	A	G	ENSGALG00000005450	XP_414339	coiled-coil domain-containing protein 66 isoformX1
12	8779633	8779633	A	G	ENSGALG00000005450	XP_414339	coiled-coil domain-containing protein 66 isoformX1
12	8790215	8790215	A	G	ENSGALG00000005450	XP_414339	coiled-coil domain-containing protein 66 isoformX1
12	8791241	8791241	A	G	ENSGALG00000005450	XP_414339	coiled-coil domain-containing protein 66 isoformX1
12	8795579	8795579	G	A	ENSGALG00000035045	XP_015148875	protein TASOR isoform X1
12	8799369	8799369	C	A	ENSGALG00000035045	XP_015148875	protein TASOR isoform X1
12	8813768	8813768	G	T	ENSGALG00000035045	XP_015148875	protein TASOR isoform X1
12	8840760	8840760	C	T	ENSGALG00000005481	NP_001025766	rho guanine nucleotide exchange factor 3
12	9000255	9000255	T	A	ENSGALG00000005506	NP_990343	homeobox protein ANF-1
12	9043853	9043853	G	A	ENSGALG00000005537	XP_025010537	ankyrin repeat and SOCS box protein 14
12	9332084	9332084	C	T	ENSGALG00000005688	NP_001029987	deoxyribonuclease gamma precursor
12	9332739	9332739	C	T	ENSGALG00000005688	NP_001029987	deoxyribonuclease gamma precursor
12	9404810	9404810	G	A	ENSGALG00000005713	XP_001233774	NCK-interacting protein with SH3 domain isoformX1
12	9842444	9842444	G	T	ENSGALG00000038684	XP_015148854	selenocysteine-specific elongation factorisoform X1
12	10109587	10109587	A	G	ENSGALG00000006009	XP_001234026	podocalyxin-like protein 2
12	10109741	10109741	T	C	ENSGALG00000006009	XP_001234026	podocalyxin-like protein 2
12	10109960	10109960	A	C	ENSGALG00000006009	XP_001234026	podocalyxin-like protein 2
12	10166720	10166720	A	G	ENSGALG00000006056	XP_414369	MICOS complex subunit MIC25 isoform X5
12	10166975	10166975	T	G	ENSGALG00000006056	XP_414369	MICOS complex subunit MIC25 isoform X5
12	10167075	10167075	C	G	ENSGALG00000006056	XP_414369	MICOS complex subunit MIC25 isoform X5
12	10379953	10379953	C	T	ENSGALG00000006097	XP_414370	plexin-A1 isoform X2
12	11070897	11070897	G	C	ENSGALG00000030487	XP_414374	zinc finger protein ZXDC
12	11177664	11177664	A	G	ENSGALG00000006345	XP_414378	transmembrane protein 43
12	11655819	11655819	G	A	ENSGALG00000006459	NP_001006140	coiled-coil domain-containing protein 174
12	11655922	11655922	G	A	ENSGALG00000006459	NP_001006140	coiled-coil domain-containing protein 174
12	11666186	11666186	G	A	ENSGALG00000006465	XP_004944672	coiled-coil domain-containing protein 51
12	11712131	11712131	G	A	ENSGALG00000006526	NP_001244194	plexin-B1 precursor
12	11712134	11712134	A	G	ENSGALG00000006526	NP_001244194	plexin-B1 precursor
12	11718979	11718979	G	T	ENSGALG00000006526	NP_001244194	plexin-B1 precursor
12	11727113	11727113	T	C	ENSGALG00000006526	NP_001244194	plexin-B1 precursor
12	11727577	11727577	C	G	ENSGALG00000006526	NP_001244194	plexin-B1 precursor
12	11935480	11935480	G	A	ENSGALG00000046507	XP_414394	uncharacterized protein LOC416055
12	11948641	11948641	G	A	ENSGALG00000006802	NP_989497	laminin subunit beta-1 variant precursor
12	11962961	11962961	A	G	ENSGALG00000006802	NP_989497	laminin subunit beta-1 variant precursor
12	11974120	11974120	A	G	ENSGALG00000006824	XP_004944685	ubiquitin carboxyl-terminal hydrolase 19 isoformX1
12	12107937	12107937	A	G	ENSGALG00000028227	XP_414400	mitochondrial carnitine/acylcarnitine carrierprotein
12	12315971	12315971	C	T	ENSGALG00000007168	XP_004944691	uncharacterized protein C3orf67 homolog isoformX1
12	12316132	12316132	G	A	ENSGALG00000007168	XP_004944691	uncharacterized protein C3orf67 homolog isoformX1
12	12316148	12316148	G	A	ENSGALG00000007168	XP_004944691	uncharacterized protein C3orf67 homolog isoformX1
12	14049286	14049286	G	A	ENSGALG00000007332	XP_015148774	prickle-like protein 2 isoform X1
12	15053221	15053221	A	G	ENSGALG00000007596	XP_025010337	monocarboxylate transporter 2-like isoform X3
12	16893232	16893232	A	G	ENSGALG00000007798	XP_004944749	protein SHQ1 homolog isoform X1
12	16896434	16896434	G	A	ENSGALG00000007798	XP_004944749	protein SHQ1 homolog isoform X1
12	17008079	17008079	C	A	ENSGALG00000007819	XP_414432	E3 ubiquitin-protein ligase PDZRN3 isoform X1
12	18040061	18040061	A	G	ENSGALG00000007927	XP_015148695	contactin-6 isoform X2
12	18910153	18910153	C	A	ENSGALG00000008294	NP_001167530	inositol 1,4,5-trisphosphate receptor type 1
12	19679585	19679585	T	C	ENSGALG00000008351	NP_989701	caveolin-3
12	19684407	19684407	G	A	ENSGALG00000003138	NP_001026740	oxytocin receptor
12	19738265	19738265	T	C	ENSGALG00000008378	XP_015148609	SLIT-ROBO Rho GTPase-activating protein 3isoform X1
12	19823560	19823560	C	T	ENSGALG00000044813	XP_004944776	THUMP domain-containing protein 3 isoform X1
12	19844732	19844732	A	G	ENSGALG00000008407	NP_001025776	interleukin-1 receptor-associated kinase-like 2
12	19859255	19859255	T	C	ENSGALG00000008419	NP_001264770	protein SEC13 homolog
12	19859956	19859956	G	C	ENSGALG00000008419	NP_001264770	protein SEC13 homolog
12	19864804	19864804	C	T	ENSGALG00000008420	XP_025010311	cullin-associated NEDD8-dissociated protein 1isoform X2
12	19880535	19880535	G	T	ENSGALG00000020747	XP_025010184	methyl-CpG-binding domain protein 4 isoform X1
12	19880610	19880610	C	T	ENSGALG00000020747	XP_025010184	methyl-CpG-binding domain protein 4 isoform X1
13	1376714	1376714	C	A	ENSGALG00000052653	NP_001104600	protocadherin alpha subfamily C, 1
13	1614040	1614040	G	A	ENSGALG00000039140	NP_001132950	monocyte differentiation antigen CD14 precursor
13	2704441	2704441	C	T	ENSGALG00000002562	XP_015149114	arf-GAP with Rho-GAP domain, ANK repeat and PHdomain-containing protein 3 isoform X1
13	3164265	3164265	T	A	ENSGALG00000024379	XP_004944819	endothelial cell-specific chemotaxis regulator
13	3173610	3173610	A	G	ENSGALG00000002528	NP_001020780	dnaJ homolog subfamily C member 18
13	8420044	8420044	A	G	ENSGALG00000001662	XP_004944865	probable phospholipid-transporting ATPase VBisoform X1
13	8420137	8420137	G	A	ENSGALG00000001662	XP_004944865	probable phospholipid-transporting ATPase VBisoform X1
13	8468716	8468716	A	G	ENSGALG00000001662	XP_004944865	probable phospholipid-transporting ATPase VBisoform X1
13	8587758	8587758	G	A	ENSGALG00000040152	XP_015149149	cyclin-J-like protein isoform X1
13	8590198	8590198	T	A	ENSGALG00000040152	XP_015149149	cyclin-J-like protein isoform X1
13	8590370	8590370	T	C	ENSGALG00000040152	XP_015149149	cyclin-J-like protein isoform X1
13	9078222	9078222	T	C	ENSGALG00000048671	XP_414478	E3 ubiquitin/ISG15 ligase TRIM25 isoform X2
13	9677272	9677272	A	G	ENSGALG00000002846	XP_004944926	E3 ubiquitin-protein ligase NEURL1B isoform X3
13	9677575	9677575	C	T	ENSGALG00000002846	XP_004944926	E3 ubiquitin-protein ligase NEURL1B isoform X3
13	9677644	9677644	C	A	ENSGALG00000002846	XP_004944926	E3 ubiquitin-protein ligase NEURL1B isoform X3
13	9677670	9677670	C	T	ENSGALG00000002846	XP_004944926	E3 ubiquitin-protein ligase NEURL1B isoform X3
13	9677851	9677851	C	T	ENSGALG00000002846	XP_004944926	E3 ubiquitin-protein ligase NEURL1B isoform X3
13	10285861	10285861	G	A	ENSGALG00000028602	NP_001313394	neuron-specific protein family member 2
13	10744514	10744514	T	C	ENSGALG00000039698	XP_015149309	D(1A) dopamine receptor isoform X1
13	10806897	10806897	A	G	ENSGALG00000033666	NP_001239073	H/ACA ribonucleoprotein complex subunit 2
13	10825921	10825921	C	T	ENSGALG00000003113	XP_015149334	regulator of G-protein signaling 14
13	10837425	10837425	C	T	ENSGALG00000003075	XP_015149327	sodium-dependent phosphate transport protein 2Aisoform X1
13	10863268	10863268	C	T	ENSGALG00000033405	NP_990830	drebrin
13	10891403	10891403	G	T	ENSGALG00000026914	NP_001076832	docking protein 3
13	10910293	10910293	G	A	ENSGALG00000053025	XP_015149344	lateral signaling target protein 2 homologisoform X1
13	10910736	10910736	C	A	ENSGALG00000053025	XP_015149344	lateral signaling target protein 2 homologisoform X1
13	10910837	10910837	G	A	ENSGALG00000053025	XP_015149344	lateral signaling target protein 2 homologisoform X1
13	10911275	10911275	A	G	ENSGALG00000053025	XP_015149344	lateral signaling target protein 2 homologisoform X1
13	10911970	10911970	G	A	ENSGALG00000053025	XP_015149344	lateral signaling target protein 2 homologisoform X1
13	10911993	10911993	C	T	ENSGALG00000053025	XP_015149344	lateral signaling target protein 2 homologisoform X1
13	10912103	10912103	A	G	ENSGALG00000053025	XP_015149344	lateral signaling target protein 2 homologisoform X1
13	10986557	10986557	G	A	ENSGALG00000028543	XP_015149349	fibroblast growth factor receptor 4 isoform X1
13	11034437	11034437	A	G	ENSGALG00000027287	XP_015149362	hexokinase-3 isoform X2
13	11059935	11059935	G	T	ENSGALG00000021542	NP_990002	beta-synuclein
13	11077967	11077967	A	G	ENSGALG00000003285	XP_015149366	cadherin-related family member 2
13	11078368	11078368	T	G	ENSGALG00000003285	XP_015149366	cadherin-related family member 2
13	11081711	11081711	A	G	ENSGALG00000003285	XP_015149366	cadherin-related family member 2
13	11092947	11092947	C	T	ENSGALG00000026443	XP_003642121	RING finger protein 44 isoform X1
13	11244112	11244112	A	T	ENSGALG00000044388	XP_015149380	serine protease inhibitor Kazal-type 5 isoformX2
13	11247637	11247637	G	A	ENSGALG00000044388	XP_015149380	serine protease inhibitor Kazal-type 5 isoformX2
13	11249468	11249468	G	A	ENSGALG00000044388	XP_015149380	serine protease inhibitor Kazal-type 5 isoformX2
13	11263027	11263027	C	T	ENSGALG00000031496	NP_001025783	ovoinhibitor precursor
13	12037643	12037643	C	A	ENSGALG00000003744	NP_001182051	disintegrin and metalloproteinasedomain-containing protein 19 precursor
13	12170453	12170453	A	G	ENSGALG00000017362	NP_001025788	hepatitis A virus cellular receptor 1 isoform 3precursor
13	13001371	13001371	G	T	ENSGALG00000004078	XP_414581	LON peptidase N-terminal domain and RING fingerprotein 1
13	13001671	13001671	T	C	ENSGALG00000004078	XP_414581	LON peptidase N-terminal domain and RING fingerprotein 1
13	13666983	13666983	C	T	ENSGALG00000004320	XP_414584	protocadherin Fat 2
13	13680948	13680948	C	T	ENSGALG00000004320	XP_414584	protocadherin Fat 2
13	13768474	13768474	G	C	ENSGALG00000038133	NP_001289057	small integral membrane protein 3
13	13798702	13798702	C	G	ENSGALG00000027330	XP_025010781	synaptopodin isoform X1
13	13801661	13801661	T	C	ENSGALG00000027330	XP_025010781	synaptopodin isoform X1
13	13802042	13802042	A	G	ENSGALG00000027330	XP_025010781	synaptopodin isoform X1
13	13933574	13933574	G	A	ENSGALG00000005672	XP_414596	sodium-dependent proline transporter isoform X1
13	14073161	14073161	G	A	ENSGALG00000005802	NP_001280022	vascular endothelial growth factor receptor 3precursor
13	14309247	14309247	G	A	ENSGALG00000029706	NP_001244198	RUN and FYVE domain-containing protein 1
13	15045856	15045856	T	C	ENSGALG00000037494	NP_990862	protein Wnt-8c precursor
13	16420942	16420942	C	T	ENSGALG00000006417	NP_001308522	protein transport protein Sec24A
13	16432504	16432504	C	T	ENSGALG00000006417	NP_001308522	protein transport protein Sec24A
13	16693854	16693854	C	T	ENSGALG00000006503	NP_001029041	voltage-dependent anion-selective channelprotein 1
13	16693880	16693880	C	G	ENSGALG00000006503	NP_001029041	voltage-dependent anion-selective channelprotein 1
13	16946482	16946482	C	T	ENSGALG00000031487	NP_989833	follistatin-related protein 4 precursor
13	17040428	17040428	G	A	ENSGALG00000031487	NP_989833	follistatin-related protein 4 precursor
13	17425213	17425213	A	G	ENSGALG00000021113	NP_001007084	interleukin 3 precursor
13	17448435	17448435	C	T	ENSGALG00000006677	XP_015149508	prolyl 4-hydroxylase subunit alpha-2 isoform X2
13	17448461	17448461	G	A	ENSGALG00000006677	XP_015149508	prolyl 4-hydroxylase subunit alpha-2 isoform X2
13	17541383	17541383	A	T	ENSGALG00000035026	NP_001139603	solute carrier family 22 member 4
13	17597272	17597272	G	A	ENSGALG00000006785	NP_990746	interferon regulatory factor 1
13	17637088	17637088	T	A	ENSGALG00000006794	XP_004945072	DNA repair protein RAD50 isoform X1
13	17637988	17637988	G	A	ENSGALG00000006794	XP_004945072	DNA repair protein RAD50 isoform X1
13	17642752	17642752	C	A	ENSGALG00000006794	XP_004945072	DNA repair protein RAD50 isoform X1
13	17657844	17657844	G	A	ENSGALG00000006827	NP_001007080	interleukin-4 precursor
13	17730662	17730662	G	T	ENSGALG00000040802	XP_015149558	ankyrin repeat domain-containing protein SOWAHA
13	17731166	17731166	C	A	ENSGALG00000040802	XP_015149558	ankyrin repeat domain-containing protein SOWAHA
13	17731192	17731192	G	C	ENSGALG00000040802	XP_015149558	ankyrin repeat domain-containing protein SOWAHA
13	17772121	17772121	A	G	ENSGALG00000028407	NP_996871	growth/differentiation factor 9
13	17843972	17843972	G	A	ENSGALG00000036666	XP_414654	zinc finger CCHC domain-containing protein 10isoform X1
13	18197874	18197874	C	G	ENSGALG00000032992	NP_001032915	glucocorticoid receptor
13	18641411	18641411	C	T	ENSGALG00000007565	XP_004945109	serine/threonine-protein phosphatase 2A 55 kDaregulatory subunit B beta isoform isoform X2
14	1235559	1235559	T	C	ENSGALG00000003111	XP_004945139	bifunctional apoptosis regulator
14	1375315	1375315	G	A	ENSGALG00000051639	XP_004945152	ankyrin repeat domain-containing protein 61
14	1378875	1378875	T	C	ENSGALG00000003391	NP_989979	eukaryotic translation initiation factor 2-alphakinase 1
14	1384390	1384390	A	G	ENSGALG00000003430	XP_015149767	mismatch repair endonuclease PMS2 isoform X1
14	1385106	1385106	A	G	ENSGALG00000003430	XP_015149767	mismatch repair endonuclease PMS2 isoform X1
14	1390884	1390884	C	G	ENSGALG00000003430	XP_015149767	mismatch repair endonuclease PMS2 isoform X1
14	1555714	1555714	T	C	ENSGALG00000003548	NP_001264458	brain-specific angiogenesis inhibitor1-associated protein 2-like protein 1
14	2523069	2523069	C	T	ENSGALG00000003675	XP_004945171	cAMP-dependent protein kinase type I-betaregulatory subunit isoform X1
14	2524436	2524436	A	G	ENSGALG00000003675	XP_004945171	cAMP-dependent protein kinase type I-betaregulatory subunit isoform X1
14	3478837	3478837	T	C	ENSGALG00000004238	NP_001264474	rRNA methyltransferase 2, mitochondrial
14	3626635	3626635	A	C	ENSGALG00000038515	NP_990279	beta-1,3-N-acetylglucosaminyltransferase lunaticfringe precursor
14	3742485	3742485	G	A	ENSGALG00000004348	XP_001233206	BRCA1-associated ATM activator 1 isoform X1
14	3747791	3747791	G	A	ENSGALG00000004348	XP_001233206	BRCA1-associated ATM activator 1 isoform X1
14	4084082	4084082	A	G	ENSGALG00000004420	NP_989436	protein sidekick-1
14	4226904	4226904	G	A	ENSGALG00000004420	NP_989436	protein sidekick-1
14	5312859	5312859	C	G	ENSGALG00000027188	XP_015149595	sterol regulatory element-binding protein 1isoform X3
14	5547980	5547980	C	T	ENSGALG00000005087	XP_004945264	protein FAM83G
14	5552399	5552399	G	T	ENSGALG00000005087	XP_004945264	protein FAM83G
14	5564279	5564279	T	C	ENSGALG00000005083	XP_001233919	sodium/glucose cotransporter 5 isoform X4
14	5990702	5990702	A	G	ENSGALG00000005253	XP_004945275	complement C1q tumor necrosis factor-relatedprotein 8
14	6382752	6382752	T	C	ENSGALG00000040157	NP_001264989	chromosome transmission fidelity protein 18homolog
14	6385384	6385384	G	A	ENSGALG00000040157	NP_001264989	chromosome transmission fidelity protein 18homolog
14	6397459	6397459	C	A	ENSGALG00000045510	XP_001234087	mesothelin-like protein
14	6425920	6425920	G	A	ENSGALG00000005365	XP_015149677	cytosolic Fe-S cluster assembly factor NARFLisoform X1
14	6428339	6428339	T	C	ENSGALG00000005365	XP_015149677	cytosolic Fe-S cluster assembly factor NARFLisoform X1
14	6449456	6449456	G	C	ENSGALG00000024041	NP_001264681	acylpyruvase FAHD1, mitochondrial
14	6554591	6554591	A	C	ENSGALG00000005572	XP_414847	NADPH oxidase organizer 1
14	6613743	6613743	A	C	ENSGALG00000005598	XP_015149927	E3 ubiquitin-protein ligase ZNF598 isoform X4
14	6877879	6877879	G	A	ENSGALG00000005861	XP_015149945	hexosaminidase D isoform X4
14	8036667	8036667	C	T	ENSGALG00000006532	NP_001006170	lisH domain-containing protein FOPNL
14	8053254	8053254	A	T	ENSGALG00000006646	NP_001012540	multidrug resistance-associated protein 1
14	8067920	8067920	A	G	ENSGALG00000006646	NP_001012540	multidrug resistance-associated protein 1
14	8132926	8132926	A	G	ENSGALG00000029360	XP_004945342	nodal modulator 1
14	12280323	12280323	C	A	ENSGALG00000036373	XP_430446	germ cell-specific gene 1-like protein isoformX1
14	12873773	12873773	G	A	ENSGALG00000039951	NP_001006175	heat shock protein 75 kDa, mitochondrial
14	13046373	13046373	G	A	ENSGALG00000007779	NP_989961	adenylate cyclase type 9
14	13095778	13095778	G	A	ENSGALG00000038325	NP_001006176	coronin-7
14	13096207	13096207	T	A	ENSGALG00000038325	NP_001006176	coronin-7
14	13096280	13096280	C	T	ENSGALG00000038325	NP_001006176	coronin-7
14	13483226	13483226	G	A	ENSGALG00000002551	XP_015150186	cilia- and flagella-associated protein 70isoform X6
14	13484180	13484180	G	A	ENSGALG00000002551	XP_015150186	cilia- and flagella-associated protein 70isoform X6
14	13486820	13486820	C	T	ENSGALG00000002551	XP_015150186	cilia- and flagella-associated protein 70isoform X6
14	13492221	13492221	G	A	ENSGALG00000002551	XP_015150186	cilia- and flagella-associated protein 70isoform X6
14	13496390	13496390	C	T	ENSGALG00000002551	XP_015150186	cilia- and flagella-associated protein 70isoform X6
14	13582462	13582462	A	T	ENSGALG00000021364	NP_001264080	protein FAM173A isoform 1
14	13608691	13608691	A	G	ENSGALG00000002316	NP_001007834	cytosolic Fe-S cluster assembly factor NUBP2
14	13608774	13608774	G	A	ENSGALG00000002316	NP_001007834	cytosolic Fe-S cluster assembly factor NUBP2
14	13638079	13638079	G	C	ENSGALG00000031416	NP_001073186	ubinuclein-1
14	13889087	13889087	T	C	ENSGALG00000001994	XP_004945486	proline-rich protein 35
14	14197480	14197480	C	T	ENSGALG00000045671	XP_015150259	uncharacterized protein LOC416755 isoform X1
14	14198737	14198737	G	A	ENSGALG00000045671	XP_015150259	uncharacterized protein LOC416755 isoform X1
14	14821289	14821289	C	T	ENSGALG00000029827	XP_015150276	acyl-coenzyme A synthetase ACSM4, mitochondrial
14	15219639	15219639	T	C	ENSGALG00000026038	XP_424602	ERI1 exoribonuclease 2 isoform X1
14	15219770	15219770	T	C	ENSGALG00000026038	XP_424602	ERI1 exoribonuclease 2 isoform X1
14	15219834	15219834	G	A	ENSGALG00000026038	XP_424602	ERI1 exoribonuclease 2 isoform X1
14	15220004	15220004	G	T	ENSGALG00000026038	XP_424602	ERI1 exoribonuclease 2 isoform X1
14	15220287	15220287	G	A	ENSGALG00000026038	XP_424602	ERI1 exoribonuclease 2 isoform X1
14	15220454	15220454	C	G	ENSGALG00000026038	XP_424602	ERI1 exoribonuclease 2 isoform X1
14	15220694	15220694	A	G	ENSGALG00000026038	XP_424602	ERI1 exoribonuclease 2 isoform X1
14	15220763	15220763	C	T	ENSGALG00000026038	XP_424602	ERI1 exoribonuclease 2 isoform X1
14	15221227	15221227	C	G	ENSGALG00000026038	XP_424602	ERI1 exoribonuclease 2 isoform X1
14	15228068	15228068	G	C	ENSGALG00000002239	NP_001006573	putative RNA exonuclease NEF-sp
15	410203	410203	C	A	ENSGALG00000039239	XP_001232767	heparin cofactor 2
15	1063109	1063109	C	T	ENSGALG00000001688	NP_001025825	septin-5
15	2671294	2671294	A	G	ENSGALG00000002242	XP_415088	polypeptide N-acetylgalactosaminyltransferase 9isoform X1
15	5725752	5725752	C	T	ENSGALG00000003863	XP_001235163	P2X purinoceptor 7
15	8338826	8338826	G	A	ENSGALG00000030121	XP_001232846	solute carrier family 2, facilitated glucosetransporter member 11
15	9255727	9255727	T	C	ENSGALG00000051488	XP_004934420	protein SFI1 homolog isoform X1
15	9255745	9255745	C	T	ENSGALG00000051488	XP_004934420	protein SFI1 homolog isoform X1
15	9257410	9257410	T	A	ENSGALG00000051488	XP_004934420	protein SFI1 homolog isoform X1
15	9266280	9266280	G	A	ENSGALG00000006898	XP_004934424	eukaryotic translation initiation factor 4Etransporter isoform X1
15	9566275	9566275	G	A	ENSGALG00000007185	NP_001006194	2-methoxy-6-polyprenyl-1,4-benzoquinolmethylase, mitochondrial precursor
15	9566529	9566529	T	C	ENSGALG00000007185	NP_001006194	2-methoxy-6-polyprenyl-1,4-benzoquinolmethylase, mitochondrial precursor
15	9566568	9566568	G	A	ENSGALG00000007185	NP_001006194	2-methoxy-6-polyprenyl-1,4-benzoquinolmethylase, mitochondrial precursor
15	9578554	9578554	A	G	ENSGALG00000007195	XP_004934449	glutamyl-tRNA(Gln) amidotransferase subunit C,mitochondrial isoform X1
15	9679952	9679952	A	G	ENSGALG00000007247	XP_015130699	paxillin isoform X7
15	9705414	9705414	A	G	ENSGALG00000007247	XP_015130699	paxillin isoform X7
15	9710514	9710514	G	A	ENSGALG00000007247	XP_015130699	paxillin isoform X7
15	9757160	9757160	G	A	ENSGALG00000007276	XP_015130883	eIF-2-alpha kinase activator GCN1 isoform X1
15	10102559	10102559	T	C	ENSGALG00000007393	NP_001026642	sin3 histone deacetylase corepressor complexcomponent SDS3
15	10183031	10183031	G	A	ENSGALG00000039903	XP_415284	V-set and immunoglobulin domain-containingprotein 10 isoform X2
15	10184682	10184682	G	A	ENSGALG00000039903	XP_415284	V-set and immunoglobulin domain-containingprotein 10 isoform X2
15	10188088	10188088	G	A	ENSGALG00000028830	XP_015130869	cilia- and flagella-associated protein 73
15	10189000	10189000	G	A	ENSGALG00000028830	XP_015130869	cilia- and flagella-associated protein 73
15	10263381	10263381	C	T	ENSGALG00000011865	XP_015130860	smoothelin isoform X1
15	10295178	10295178	T	C	ENSGALG00000007665	XP_001233985	DNA polymerase epsilon catalytic subunit A
15	10295317	10295317	C	T	ENSGALG00000007665	XP_001233985	DNA polymerase epsilon catalytic subunit A
15	11438049	11438049	C	G	ENSGALG00000008149	NP_001034356	RNA-binding protein EWS
16	637341	637341	C	G	ENSGALG00000051428	XP_025011588	zinc finger protein 345 isoform X1
16	781883	781883	A	G	ENSGALG00000045073	XP_025011723	scavenger receptor cysteine-rich type 1 proteinM130-like
16	781920	781920	T	A	ENSGALG00000045073	XP_025011723	scavenger receptor cysteine-rich type 1 proteinM130-like
16	781951	781951	G	A	ENSGALG00000045073	XP_025011723	scavenger receptor cysteine-rich type 1 proteinM130-like
16	1730629	1730629	G	A	ENSGALG00000032405	XP_015128416	zinc finger protein 501 isoform X4
16	1730699	1730699	C	T	ENSGALG00000032405	XP_015128416	zinc finger protein 501 isoform X4
16	1736887	1736887	G	T	ENSGALG00000032405	XP_015128416	zinc finger protein 501 isoform X4
16	2491428	2491428	C	T	ENSGALG00000000107	NP_001092822	tripartite motif-containing protein 7
16	2493679	2493679	C	T	ENSGALG00000000115	NP_989852	hen egg protein 21 kDa precursor
16	2503792	2503792	G	C	ENSGALG00000037170	NP_001006196	tripartite motif containing 39
16	2507782	2507782	C	A	ENSGALG00000019835	NP_001092829	uncharacterized protein LOC430359
16	2521386	2521386	C	T	ENSGALG00000030569	XP_015150444	E3 ubiquitin-protein ligase TRIM41 isoform X1
16	2550234	2550234	A	G	ENSGALG00000026396	NP_001092825	uncharacterized protein LOC426940 precursor
16	2565310	2565310	T	C	ENSGALG00000000141	NP_001038144	Major histocompatibility complex class II betachain BLB1, (similar to HLA class II, D beta chain)precursor
16	2566360	2566360	A	G	ENSGALG00000000141	NP_001038144	Major histocompatibility complex class II betachain BLB1, (similar to HLA class II, D beta chain)precursor
16	2566405	2566405	T	A	ENSGALG00000000141	NP_001038144	Major histocompatibility complex class II betachain BLB1, (similar to HLA class II, D beta chain)precursor
16	2566414	2566414	A	T	ENSGALG00000000141	NP_001038144	Major histocompatibility complex class II betachain BLB1, (similar to HLA class II, D beta chain)precursor
16	2572801	2572801	A	T	ENSGALG00000030940	NP_001305924	uncharacterized protein LOC101747454 precursor
16	2572904	2572904	T	C	ENSGALG00000030940	NP_001305924	uncharacterized protein LOC101747454 precursor
16	2576256	2576256	C	T	ENSGALG00000000156	XP_015150446	bromodomain-containing protein 2 isoform X1
16	2588857	2588857	G	C	ENSGALG00000000162	NP_001299831	MHC class II M beta chain 1
16	2594720	2594720	A	G	ENSGALG00000033932	NP_001038148	MHC BF1 class I precursor
16	2594898	2594898	G	A	ENSGALG00000033932	NP_001038148	MHC BF1 class I precursor
16	2607524	2607524	C	T	ENSGALG00000041380	NP_001026509	Major histocompatibility complex class I antigenBF2 precursor
16	2608297	2608297	A	G	ENSGALG00000041380	NP_001026509	Major histocompatibility complex class I antigenBF2 precursor
16	2613588	2613588	C	A	ENSGALG00000032231	NP_001070701	complement 4 precursor
16	2615966	2615966	T	C	ENSGALG00000032231	NP_001070701	complement 4 precursor
16	2617303	2617303	G	A	ENSGALG00000032231	NP_001070701	complement 4 precursor
16	2620735	2620735	C	T	ENSGALG00000032231	NP_001070701	complement 4 precursor
16	2666560	2666560	G	C	ENSGALG00000030270	NP_001017412	CD1c molecule precursor
17	647420	647420	G	A	ENSGALG00000040771	XP_004945800	ficolin-2 isoform X4
17	687811	687811	C	T	ENSGALG00000047814	XP_004945797	kelch-like protein 9
17	688008	688008	G	A	ENSGALG00000047814	XP_004945797	kelch-like protein 9
17	776576	776576	G	C	ENSGALG00000041390	NP_001292598	transmembrane protein 141 isoform 1
17	802908	802908	C	T	ENSGALG00000036894	XP_015135093	ATP-binding cassette sub-family A member 2isoform X1
17	820686	820686	G	A	ENSGALG00000034975	XP_015135100	alpha-(1,3)-fucosyltransferase 7
17	1278604	1278604	G	A	ENSGALG00000008952	XP_004945813	NADPH oxidase activator 1 isoform X1
17	1281257	1281257	C	T	ENSGALG00000008932	NP_989578	ectonucleoside triphosphate diphosphohydrolase8
17	1833439	1833439	C	T	ENSGALG00000008859	XP_024997286	WD repeat-containing protein 31 isoform X3
17	1893975	1893975	G	A	ENSGALG00000008838	XP_415541	FK506-binding protein 15 isoform X4
17	2168597	2168597	G	A	ENSGALG00000008623	XP_004945846	torsin-4A
17	3047379	3047379	C	T	ENSGALG00000039990	NP_990787	tenascin precursor
17	3053312	3053312	T	A	ENSGALG00000039990	NP_990787	tenascin precursor
17	3942761	3942761	G	A	ENSGALG00000007001	NP_001025864	toll-like receptor 4 precursor
17	5046013	5046013	G	T	ENSGALG00000006958	XP_015135185	collagen alpha-1(XXVII) chain isoform X3
17	5140257	5140257	G	A	ENSGALG00000006958	XP_015135185	collagen alpha-1(XXVII) chain isoform X3
17	5278665	5278665	G	A	ENSGALG00000005036	XP_415508	SH2 domain-containing protein 3C isoform X1
17	5389411	5389411	G	A	ENSGALG00000004852	XP_004945882	dynamin-1 isoform X3
17	5656098	5656098	A	G	ENSGALG00000004622	NP_001264604	putative methyltransferase C9orf114 homolog
17	6805107	6805107	T	C	ENSGALG00000003661	XP_004945969	probable helicase senataxin isoform X2
17	6805604	6805604	G	A	ENSGALG00000003661	XP_004945969	probable helicase senataxin isoform X2
17	6808335	6808335	T	C	ENSGALG00000003661	XP_004945969	probable helicase senataxin isoform X2
17	7149782	7149782	T	C	ENSGALG00000054650	XP_024997191	coiled-coil domain-containing protein 180-like
17	7149809	7149809	C	T	ENSGALG00000054650	XP_024997191	coiled-coil domain-containing protein 180-like
17	7292986	7292986	C	T	ENSGALG00000026179	XP_003642337	protein FAM163B
17	7804956	7804956	C	T	ENSGALG00000002546	NP_990121	collagen alpha-1(V) chain precursor
17	8130802	8130802	G	A	ENSGALG00000002375	NP_001025466	neurogenic locus notch homolog protein 1
17	8150219	8150219	G	A	ENSGALG00000002364	XP_004946034	protein transport protein Sec16A isoform X8
17	8150567	8150567	A	G	ENSGALG00000002364	XP_004946034	protein transport protein Sec16A isoform X8
17	8164913	8164913	C	T	ENSGALG00000002364	XP_004946034	protein transport protein Sec16A isoform X8
17	8204026	8204026	G	C	ENSGALG00000044726	XP_415416	snRNA-activating protein complex subunit 4isoform X1
17	8204512	8204512	G	A	ENSGALG00000044726	XP_415416	snRNA-activating protein complex subunit 4isoform X1
17	8204870	8204870	T	A	ENSGALG00000044726	XP_415416	snRNA-activating protein complex subunit 4isoform X1
17	8311177	8311177	C	G	ENSGALG00000053422	XP_015135300	centrosome-associated protein 350 isoform X2
17	8313149	8313149	G	C	ENSGALG00000053422	XP_015135300	centrosome-associated protein 350 isoform X2
17	8313165	8313165	A	G	ENSGALG00000053422	XP_015135300	centrosome-associated protein 350 isoform X2
17	8313214	8313214	G	T	ENSGALG00000053422	XP_015135300	centrosome-associated protein 350 isoform X2
17	8315222	8315222	G	A	ENSGALG00000053422	XP_015135300	centrosome-associated protein 350 isoform X2
17	8478466	8478466	C	T	ENSGALG00000001692	XP_004946046	calmodulin-regulated spectrin-associated protein1 isoform X3
17	8529291	8529291	A	G	ENSGALG00000001645	NP_989893	potassium channel subfamily T member 1
17	8569958	8569958	A	G	ENSGALG00000021553	NP_001264580	UDP-GlcNAc:betaGalbeta-1,3-N-acetylglucosaminyltransferase-like
17	8570565	8570565	C	T	ENSGALG00000021553	NP_001264580	UDP-GlcNAc:betaGalbeta-1,3-N-acetylglucosaminyltransferase-like
17	9816309	9816309	T	C	ENSGALG00000001048	XP_015135336	olfactomedin-like protein 2A isoform X1
18	269356	269356	G	T	ENSGALG00000032452	XP_015150703	growth arrest-specific protein 7 isoform X6
18	379292	379292	C	T	ENSGALG00000027323	NP_001306233	myosin-1B
18	396686	396686	A	T	ENSGALG00000027323	NP_001306233	myosin-1B
18	463915	463915	A	G	ENSGALG00000037864	NP_001013414	myosin, heavy chain 1A, skeletal muscle
18	566174	566174	G	A	ENSGALG00000029606	NP_001013415	myosin, heavy chain 1E, skeletal muscle
18	693947	693947	A	C	ENSGALG00000041763	XP_015150710	manganese-dependent ADP-ribose/CDP-alcoholdiphosphatase
18	1674648	1674648	T	C	ENSGALG00000054919	XP_015150728	phosphoinositide-interacting protein
18	2145387	2145387	G	C	ENSGALG00000001238	NP_001025869	syntaxin-8
18	2175743	2175743	C	T	ENSGALG00000001244	XP_001232478	TBC1 domain family member 24-like
18	3086365	3086365	T	C	ENSGALG00000028354	XP_015150747	meteorin-like protein
18	3205032	3205032	A	G	ENSGALG00000001433	XP_004946141	UDP-GlcNAc:betaGalbeta-1,3-N-acetylglucosaminyltransferase-like protein 1isoform X1
18	3249795	3249795	C	T	ENSGALG00000001503	NP_001012819	tubulin-specific chaperone D
18	3311729	3311729	G	A	ENSGALG00000001518	XP_004946140	zinc finger protein 750
18	4485643	4485643	A	C	ENSGALG00000002008	XP_015150795	E3 ubiquitin ligase RNF157 isoform X1
18	6865307	6865307	T	C	ENSGALG00000046125	XP_004946255	platelet endothelial cell adhesion moleculeisoform X5
18	7903538	7903538	T	G	ENSGALG00000021399	XP_004946289	ATP-binding cassette sub-family A member 10
18	7928139	7928139	G	A	ENSGALG00000021395	XP_415694	ATP-binding cassette sub-family A member 9
[truncated: 2,189 more rows]

## Sheet: Table S6
Table S6 The KEGG pathways enriched by SNP carring genes.
KEGG_A_class	KEGG_B_class	Pathway	out (879)	All (6621)	Pvalue	Pathway ID	Genes
Human Diseases	Infectious diseases	Legionellosis	7	14	0.0010417	ko05134	ENSGALG00000032172;ENSGALG00000039140;ENSGALG00000023953;ENSGALG00000049402;ENSGALG00000023950;ENSGALG00000030007;ENSGALG00000001175
Human Diseases	Infectious diseases	Toxoplasmosis	7	14	0.0010417	ko05145	ENSGALG00000032172;ENSGALG00000047338;ENSGALG00000054865;ENSGALG00000053543;ENSGALG00000042388;ENSGALG00000003249;ENSGALG00000000162
Human Diseases	Infectious diseases	Malaria	9	22	0.00121134	ko05144	ENSGALG00000023953;ENSGALG00000049402;ENSGALG00000023950;ENSGALG00000030007;ENSGALG00000001175;ENSGALG00000002643;ENSGALG00000000136;ENSGALG00000048718;ENSGALG00000052246
Environmental Information Processing	Signaling molecules and interaction	Cell adhesion molecules (CAMs)	34	154	0.00161778	ko04514	ENSGALG00000051068;ENSGALG00000045640;ENSGALG00000043016;ENSGALG00000028341;ENSGALG00000031424;ENSGALG00000015348;ENSGALG00000015367;ENSGALG00000000608;ENSGALG00000053667;ENSGALG00000025821;ENSGALG00000046559;ENSGALG00000002192;ENSGALG00000047380;ENSGALG00000001472;ENSGALG00000001177;ENSGALG00000002643;ENSGALG00000046125;ENSGALG00000000141;ENSGALG00000033932;ENSGALG00000030940;ENSGALG00000000162;…
Genetic Information Processing	Translation	RNA transport	54	276	0.00177862	ko03013	ENSGALG00000016736;ENSGALG00000051695;ENSGALG00000051046;ENSGALG00000004817;ENSGALG00000046763;ENSGALG00000012387;ENSGALG00000007974;ENSGALG00000050479;ENSGALG00000046504;ENSGALG00000051894;ENSGALG00000033619;ENSGALG00000050009;ENSGALG00000044260;ENSGALG00000016808;ENSGALG00000007653;ENSGALG00000049023;ENSGALG00000055099;ENSGALG00000051806;ENSGALG00000009934;ENSGALG00000008419;ENSGALG00000050031;…
Environmental Information Processing	Signaling molecules and interaction	ECM-receptor interaction	22	92	0.00374181	ko04512	ENSGALG00000003923;ENSGALG00000047338;ENSGALG00000006802;ENSGALG00000054865;ENSGALG00000053543;ENSGALG00000016843;ENSGALG00000047341;ENSGALG00000035854;ENSGALG00000042388;ENSGALG00000052122;ENSGALG00000054765;ENSGALG00000010316;ENSGALG00000001343;ENSGALG00000039193;ENSGALG00000015056;ENSGALG00000039990;ENSGALG00000005321;ENSGALG00000033671;ENSGALG00000039080;ENSGALG00000052918;ENSGALG00000007917;…
Human Diseases	Infectious diseases	Tuberculosis	25	112	0.00549003	ko05152	ENSGALG00000032172;ENSGALG00000041193;ENSGALG00000006756;ENSGALG00000050395;ENSGALG00000046494;ENSGALG00000008407;ENSGALG00000039140;ENSGALG00000033090;ENSGALG00000047227;ENSGALG00000049938;ENSGALG00000049025;ENSGALG00000054121;ENSGALG00000049115;ENSGALG00000054661;ENSGALG00000051327;ENSGALG00000051234;ENSGALG00000023953;ENSGALG00000049402;ENSGALG00000023950;ENSGALG00000030007;ENSGALG00000001175;…
Genetic Information Processing	Translation	Ribosome biogenesis in eukaryotes	34	171	0.00924222	ko03008	ENSGALG00000051695;ENSGALG00000032730;ENSGALG00000051046;ENSGALG00000001043;ENSGALG00000002239;ENSGALG00000046763;ENSGALG00000050479;ENSGALG00000051894;ENSGALG00000050009;ENSGALG00000049023;ENSGALG00000055099;ENSGALG00000051806;ENSGALG00000050031;ENSGALG00000054413;ENSGALG00000052449;ENSGALG00000053218;ENSGALG00000050342;ENSGALG00000051576;ENSGALG00000055122;ENSGALG00000048604;ENSGALG00000054370;…
Human Diseases	Cancers	Small cell lung cancer	6	16	0.0132084	ko05222	ENSGALG00000047338;ENSGALG00000054865;ENSGALG00000053543;ENSGALG00000042388;ENSGALG00000003249;ENSGALG00000026896
Human Diseases	Drug resistance	Endocrine resistance	5	12	0.0144278	ko01522	ENSGALG00000006992;ENSGALG00000037112;ENSGALG00000026896;ENSGALG00000004570;ENSGALG00000011801
Organismal Systems	Immune system	Antigen processing and presentation	11	41	0.015299	ko04612	ENSGALG00000041193;ENSGALG00000003247;ENSGALG00000000162;ENSGALG00000029381;ENSGALG00000048718;ENSGALG00000052246;ENSGALG00000014722;ENSGALG00000048572;ENSGALG00000015900;ENSGALG00000050528;ENSGALG00000048617
Human Diseases	Drug resistance	Antifolate resistance	3	5	0.0189426	ko01523	ENSGALG00000030511;ENSGALG00000003249;ENSGALG00000003604
Organismal Systems	Digestive system	Vitamin digestion and absorption	5	13	0.0209306	ko04977	ENSGALG00000030511;ENSGALG00000016491;ENSGALG00000011717;ENSGALG00000003604;ENSGALG00000008704
Genetic Information Processing	Translation	Aminoacyl-tRNA biosynthesis	11	45	0.0300154	ko00970	ENSGALG00000016847;ENSGALG00000009610;ENSGALG00000036309;ENSGALG00000010789;ENSGALG00000043416;ENSGALG00000009566;ENSGALG00000009598;ENSGALG00000023749;ENSGALG00000007195;ENSGALG00000004813;ENSGALG00000003985
Human Diseases	Cancers	Colorectal cancer	3	6	0.0341792	ko05210	ENSGALG00000042129;ENSGALG00000026896;ENSGALG00000005527
Organismal Systems	Immune system	Complement and coagulation cascades	12	52	0.0365429	ko04610	ENSGALG00000039239;ENSGALG00000040832;ENSGALG00000013571;ENSGALG00000023953;ENSGALG00000049402;ENSGALG00000031149;ENSGALG00000023950;ENSGALG00000030007;ENSGALG00000002431;ENSGALG00000001175;ENSGALG00000032231;ENSGALG00000002987
Human Diseases	Infectious diseases	Chagas disease (American trypanosomiasis)	8	30	0.0374895	ko05142	ENSGALG00000032172;ENSGALG00000015441;ENSGALG00000003249;ENSGALG00000048718;ENSGALG00000052246;ENSGALG00000014585;ENSGALG00000049551;ENSGALG00000054196
Organismal Systems	Immune system	Hematopoietic cell lineage	22	113	0.0395982	ko04640	ENSGALG00000039140;ENSGALG00000047227;ENSGALG00000049938;ENSGALG00000049025;ENSGALG00000054121;ENSGALG00000049115;ENSGALG00000054661;ENSGALG00000051327;ENSGALG00000051234;ENSGALG00000023953;ENSGALG00000049402;ENSGALG00000031149;ENSGALG00000023950;ENSGALG00000030007;ENSGALG00000001175;ENSGALG00000000162;ENSGALG00000043654;ENSGALG00000044547;ENSGALG00000048572;ENSGALG00000015900;ENSGALG00000050528;…
Metabolism	Glycan biosynthesis and metabolism	Other types of O-glycan biosynthesis	10	42	0.0443525	ko00514	ENSGALG00000002242;ENSGALG00000005550;ENSGALG00000010083;ENSGALG00000011235;ENSGALG00000013197;ENSGALG00000015480;ENSGALG00000038515;ENSGALG00000041962;ENSGALG00000010744;ENSGALG00000011106
Metabolism	Lipid metabolism	Linoleic acid metabolism	8	31	0.0448682	ko00591	ENSGALG00000043591;ENSGALG00000050045;ENSGALG00000051992;ENSGALG00000052676;ENSGALG00000011394;ENSGALG00000005065;ENSGALG00000030512;ENSGALG00000047199
Metabolism	Metabolism of cofactors and vitamins	Biotin metabolism	2	3	0.0481571	ko00780	ENSGALG00000011216;ENSGALG00000011312
Genetic Information Processing	Replication and repair	Homologous recombination	9	37	0.0486631	ko03440	ENSGALG00000017159;ENSGALG00000005279;ENSGALG00000017211;ENSGALG00000006794;ENSGALG00000039171;ENSGALG00000034461;ENSGALG00000001158;ENSGALG00000031918;ENSGALG00000017073
Organismal Systems	Digestive system	Cholesterol metabolism	5	16	0.050698	ko04979	ENSGALG00000046825;ENSGALG00000007549;ENSGALG00000016491;ENSGALG00000047448;ENSGALG00000048098
Human Diseases	Infectious diseases	Hepatitis B	5	16	0.050698	ko05161	ENSGALG00000006992;ENSGALG00000046494;ENSGALG00000042129;ENSGALG00000003249;ENSGALG00000026896
Organismal Systems	Sensory system	Olfactory transduction	23	123	0.0537024	ko04740	ENSGALG00000019030;ENSGALG00000042358;ENSGALG00000053160;ENSGALG00000039166;ENSGALG00000049479;ENSGALG00000050209;ENSGALG00000049531;ENSGALG00000053077;ENSGALG00000047375;ENSGALG00000043510;ENSGALG00000049458;ENSGALG00000050463;ENSGALG00000046926;ENSGALG00000041951;ENSGALG00000049681;ENSGALG00000048175;ENSGALG00000048673;ENSGALG00000052602;ENSGALG00000048180;ENSGALG00000054884;ENSGALG00000052630;…
Human Diseases	Cancers	Pancreatic cancer	3	7	0.0540075	ko05212	ENSGALG00000042129;ENSGALG00000003249;ENSGALG00000026896
Human Diseases	Cancers	Chronic myeloid leukemia	3	7	0.0540075	ko05220	ENSGALG00000042129;ENSGALG00000003249;ENSGALG00000026896
Organismal Systems	Immune system	T cell receptor signaling pathway	9	39	0.0652581	ko04660	ENSGALG00000048508;ENSGALG00000015441;ENSGALG00000003249;ENSGALG00000048718;ENSGALG00000052246;ENSGALG00000048572;ENSGALG00000015900;ENSGALG00000050528;ENSGALG00000048617
Metabolism	Glycan biosynthesis and metabolism	Mucin type O-glycan biosynthesis	7	28	0.0683536	ko00512	ENSGALG00000002242;ENSGALG00000011235;ENSGALG00000013197;ENSGALG00000008056;ENSGALG00000010744;ENSGALG00000044940;ENSGALG00000011106
Cellular Processes	Cellular community - eukaryotes	Focal adhesion	34	199	0.0699982	ko04510	ENSGALG00000005802;ENSGALG00000012885;ENSGALG00000001501;ENSGALG00000003923;ENSGALG00000047338;ENSGALG00000001289;ENSGALG00000031529;ENSGALG00000006802;ENSGALG00000054865;ENSGALG00000053543;ENSGALG00000048508;ENSGALG00000008947;ENSGALG00000016843;ENSGALG00000008351;ENSGALG00000047341;ENSGALG00000035854;ENSGALG00000042388;ENSGALG00000009992;ENSGALG00000001343;ENSGALG00000015056;ENSGALG00000007247;…
Human Diseases	Infectious diseases	Leishmaniasis	17	89	0.0751468	ko05140	ENSGALG00000032172;ENSGALG00000047227;ENSGALG00000049938;ENSGALG00000049025;ENSGALG00000054121;ENSGALG00000049115;ENSGALG00000054661;ENSGALG00000051327;ENSGALG00000051234;ENSGALG00000023953;ENSGALG00000049402;ENSGALG00000023950;ENSGALG00000030007;ENSGALG00000001175;ENSGALG00000000162;ENSGALG00000043654;ENSGALG00000044547
Human Diseases	Neurodegenerative diseases	Huntington disease	11	52	0.0760122	ko05016	ENSGALG00000012041;ENSGALG00000002350;ENSGALG00000048396;ENSGALG00000015356;ENSGALG00000013268;ENSGALG00000040908;ENSGALG00000010298;ENSGALG00000004495;ENSGALG00000010116;ENSGALG00000004297;ENSGALG00000005601
Environmental Information Processing	Signal transduction	TNF signaling pathway	3	8	0.0780905	ko04668	ENSGALG00000006992;ENSGALG00000046494;ENSGALG00000003249
Cellular Processes	Cell growth and death	Apoptosis	23	129	0.0832796	ko04210	ENSGALG00000034473;ENSGALG00000012885;ENSGALG00000017159;ENSGALG00000001501;ENSGALG00000001267;ENSGALG00000000775;ENSGALG00000017239;ENSGALG00000009373;ENSGALG00000012304;ENSGALG00000008294;ENSGALG00000046494;ENSGALG00000030016;ENSGALG00000014071;ENSGALG00000003249;ENSGALG00000003076;ENSGALG00000054561;ENSGALG00000011078;ENSGALG00000012135;ENSGALG00000000685;ENSGALG00000050441;ENSGALG00000004517;…
Metabolism	Amino acid metabolism	Lysine degradation	11	53	0.0849835	ko00310	ENSGALG00000017163;ENSGALG00000000843;ENSGALG00000008953;ENSGALG00000031702;ENSGALG00000014638;ENSGALG00000006818;ENSGALG00000049653;ENSGALG00000003063;ENSGALG00000038780;ENSGALG00000026392;ENSGALG00000015935
Human Diseases	Cardiovascular diseases	Fluid shear stress and atherosclerosis	2	4	0.0879087	ko05418	ENSGALG00000006992;ENSGALG00000003249
Genetic Information Processing	Replication and repair	Base excision repair	7	30	0.0932615	ko03410	ENSGALG00000034473;ENSGALG00000017493;ENSGALG00000020747;ENSGALG00000001586;ENSGALG00000010719;ENSGALG00000007665;ENSGALG00000004517
Organismal Systems	Immune system	Th1 and Th2 cell differentiation	7	30	0.0932615	ko04658	ENSGALG00000032172;ENSGALG00000015441;ENSGALG00000003249;ENSGALG00000000162;ENSGALG00000048718;ENSGALG00000052246;ENSGALG00000043372
Metabolism	Xenobiotics biodegradation and metabolism	Drug metabolism - cytochrome P450	8	36	0.0954989	ko00982	ENSGALG00000016325;ENSGALG00000016328;ENSGALG00000038652;ENSGALG00000004196;ENSGALG00000036044;ENSGALG00000008185;ENSGALG00000003022;ENSGALG00000016322
Human Diseases	Infectious disease: bacterial	Yersinia infection	6	25	0.104026	ko05135	ENSGALG00000014923;ENSGALG00000048508;ENSGALG00000003249;ENSGALG00000048718;ENSGALG00000052246;ENSGALG00000053601
Environmental Information Processing	Signaling molecules and interaction	Viral protein interaction with cytokine and cytokine receptor	3	9	0.105948	ko04061	ENSGALG00000014585;ENSGALG00000049551;ENSGALG00000054196
Human Diseases	Cancers	Breast cancer	3	9	0.105948	ko05224	ENSGALG00000026896;ENSGALG00000004570;ENSGALG00000011801
Human Diseases	Infectious diseases	Amoebiasis	18	100	0.107719	ko05146	ENSGALG00000032172;ENSGALG00000047338;ENSGALG00000054865;ENSGALG00000053543;ENSGALG00000039140;ENSGALG00000047227;ENSGALG00000049938;ENSGALG00000049025;ENSGALG00000054121;ENSGALG00000049115;ENSGALG00000054661;ENSGALG00000051327;ENSGALG00000051234;ENSGALG00000042388;ENSGALG00000043654;ENSGALG00000044547;ENSGALG00000012866;ENSGALG00000019554
Metabolism	Xenobiotics biodegradation and metabolism	Metabolism of xenobiotics by cytochrome P450	8	37	0.108419	ko00980	ENSGALG00000016325;ENSGALG00000016328;ENSGALG00000038652;ENSGALG00000004196;ENSGALG00000036044;ENSGALG00000028858;ENSGALG00000001369;ENSGALG00000016322
Genetic Information Processing	Replication and repair	Mismatch repair	5	20	0.115638	ko03430	ENSGALG00000003430;ENSGALG00000039169;ENSGALG00000029449;ENSGALG00000014298;ENSGALG00000010304
Genetic Information Processing	Replication and repair	Fanconi anemia pathway	10	50	0.11841	ko03460	ENSGALG00000005279;ENSGALG00000031182;ENSGALG00000003430;ENSGALG00000039169;ENSGALG00000015033;ENSGALG00000003720;ENSGALG00000017073;ENSGALG00000004670;ENSGALG00000044177;ENSGALG00000016569
Organismal Systems	Immune system	Chemokine signaling pathway	6	26	0.120855	ko04062	ENSGALG00000048508;ENSGALG00000003249;ENSGALG00000014585;ENSGALG00000053601;ENSGALG00000049551;ENSGALG00000054196
Human Diseases	Cancers	Pathways in cancer	13	70	0.129709	ko05200	ENSGALG00000032172;ENSGALG00000047338;ENSGALG00000054865;ENSGALG00000053543;ENSGALG00000006992;ENSGALG00000000751;ENSGALG00000042388;ENSGALG00000042129;ENSGALG00000003249;ENSGALG00000026896;ENSGALG00000004570;ENSGALG00000011801;ENSGALG00000005527
Human Diseases	Cancers	Endometrial cancer	1	1	0.132759	ko05213	ENSGALG00000026896
Genetic Information Processing	Folding, sorting and degradation	Protein processing in endoplasmic reticulum	25	150	0.133238	ko04141	ENSGALG00000012885;ENSGALG00000011562;ENSGALG00000011998;ENSGALG00000001146;ENSGALG00000006417;ENSGALG00000000764;ENSGALG00000012404;ENSGALG00000003391;ENSGALG00000011304;ENSGALG00000008419;ENSGALG00000042730;ENSGALG00000008862;ENSGALG00000010185;ENSGALG00000035482;ENSGALG00000003128;ENSGALG00000034104;ENSGALG00000010581;ENSGALG00000012135;ENSGALG00000040484;ENSGALG00000003107;ENSGALG00000010175;…
Metabolism	Biosynthesis of other secondary metabolites	Neomycin, kanamycin and gentamicin biosynthesis	2	5	0.133886	ko00524	ENSGALG00000034855;ENSGALG00000027287
Human Diseases	Cancers	Bladder cancer	2	5	0.133886	ko05219	ENSGALG00000006992;ENSGALG00000026896
Metabolism	Metabolism of other amino acids	Glutathione metabolism	9	45	0.134154	ko00480	ENSGALG00000016325;ENSGALG00000016328;ENSGALG00000038652;ENSGALG00000050294;ENSGALG00000001062;ENSGALG00000037781;ENSGALG00000003281;ENSGALG00000028204;ENSGALG00000016322
Genetic Information Processing	Replication and repair	DNA replication	7	33	0.13878	ko03030	ENSGALG00000041973;ENSGALG00000029449;ENSGALG00000014298;ENSGALG00000017015;ENSGALG00000007665;ENSGALG00000016312;ENSGALG00000016278
Human Diseases	Endocrine and metabolic diseases	Type I diabetes mellitus	6	27	0.138933	ko04940	ENSGALG00000032172;ENSGALG00000000162;ENSGALG00000048718;ENSGALG00000030054;ENSGALG00000052246;ENSGALG00000033811
Environmental Information Processing	Signal transduction	VEGF signaling pathway	11	60	0.164986	ko04370	ENSGALG00000001501;ENSGALG00000001267;ENSGALG00000001289;ENSGALG00000043591;ENSGALG00000007963;ENSGALG00000050508;ENSGALG00000044505;ENSGALG00000036085;ENSGALG00000007247;ENSGALG00000053601;ENSGALG00000005065
Human Diseases	Cancers	Prostate cancer	3	11	0.170711	ko05215	ENSGALG00000006992;ENSGALG00000003249;ENSGALG00000026896
Human Diseases	Cancers	Gastric cancer	3	11	0.170711	ko05226	ENSGALG00000042129;ENSGALG00000002931;ENSGALG00000026896
Human Diseases	Cancers	Proteoglycans in cancer	7	35	0.174096	ko05205	ENSGALG00000032172;ENSGALG00000012044;ENSGALG00000006992;ENSGALG00000048508;ENSGALG00000003135;ENSGALG00000026896;ENSGALG00000053601
Environmental Information Processing	Signal transduction	NF-kappa B signaling pathway	18	108	0.181063	ko04064	ENSGALG00000006756;ENSGALG00000039140;ENSGALG00000047227;ENSGALG00000049938;ENSGALG00000049025;ENSGALG00000054121;ENSGALG00000049115;ENSGALG00000054661;ENSGALG00000051327;ENSGALG00000051234;ENSGALG00000003249;ENSGALG00000048671;ENSGALG00000001206;ENSGALG00000054561;ENSGALG00000043654;ENSGALG00000044547;ENSGALG00000048718;ENSGALG00000052246
Metabolism	Carbohydrate metabolism	Pentose and glucuronate interconversions	5	23	0.181231	ko00040	ENSGALG00000004196;ENSGALG00000053854;ENSGALG00000031408;ENSGALG00000017068;ENSGALG00000017135
Metabolism	Amino acid metabolism	Histidine metabolism	5	23	0.181231	ko00340	ENSGALG00000006306;ENSGALG00000036044;ENSGALG00000036190;ENSGALG00000013697;ENSGALG00000012377
Organismal Systems	Digestive system	Fat digestion and absorption	2	6	0.18374	ko04975	ENSGALG00000046825;ENSGALG00000016491
Human Diseases	Substance dependence	Cocaine addiction	2	6	0.18374	ko05030	ENSGALG00000009289;ENSGALG00000051479
Human Diseases	Cancers	Renal cell carcinoma	2	6	0.18374	ko05211	ENSGALG00000000751;ENSGALG00000026896
Human Diseases	Infectious diseases	Herpes simplex infection	35	227	0.190922	ko05168	ENSGALG00000032172;ENSGALG00000012885;ENSGALG00000030599;ENSGALG00000009586;ENSGALG00000012304;ENSGALG00000003391;ENSGALG00000013468;ENSGALG00000052856;ENSGALG00000045908;ENSGALG00000015459;ENSGALG00000047005;ENSGALG00000044521;ENSGALG00000049054;ENSGALG00000044098;ENSGALG00000036870;ENSGALG00000023632;ENSGALG00000038657;ENSGALG00000051428;ENSGALG00000052876;ENSGALG00000032405;ENSGALG00000055127;…
Organismal Systems	Immune system	C-type lectin receptor signaling pathway	15	89	0.196021	ko04625	ENSGALG00000032172;ENSGALG00000001501;ENSGALG00000034124;ENSGALG00000050395;ENSGALG00000006785;ENSGALG00000012304;ENSGALG00000007963;ENSGALG00000008294;ENSGALG00000005998;ENSGALG00000013356;ENSGALG00000039164;ENSGALG00000040971;ENSGALG00000014071;ENSGALG00000003249;ENSGALG00000000685
Human Diseases	Infectious diseases	Staphylococcus aureus infection	21	131	0.20626	ko05150	ENSGALG00000040832;ENSGALG00000019715;ENSGALG00000019716;ENSGALG00000040050;ENSGALG00000047227;ENSGALG00000049938;ENSGALG00000049025;ENSGALG00000054121;ENSGALG00000049115;ENSGALG00000054661;ENSGALG00000051327;ENSGALG00000051234;ENSGALG00000042193;ENSGALG00000002431;ENSGALG00000002643;ENSGALG00000000162;ENSGALG00000032231;ENSGALG00000043654;ENSGALG00000044547;ENSGALG00000048718;ENSGALG00000052246
Metabolism	Energy metabolism	Sulfur metabolism	3	12	0.206433	ko00920	ENSGALG00000018415;ENSGALG00000051623;ENSGALG00000000866
Genetic Information Processing	Replication and repair	Non-homologous end-joining	3	12	0.206433	ko03450	ENSGALG00000017211;ENSGALG00000006794;ENSGALG00000011492
Metabolism	Lipid metabolism	Fatty acid biosynthesis	4	18	0.209087	ko00061	ENSGALG00000001749;ENSGALG00000030040;ENSGALG00000011312;ENSGALG00000032763
Metabolism	Lipid metabolism	Arachidonic acid metabolism	9	51	0.229273	ko00590	ENSGALG00000043591;ENSGALG00000050045;ENSGALG00000051992;ENSGALG00000052676;ENSGALG00000011394;ENSGALG00000005065;ENSGALG00000028204;ENSGALG00000030512;ENSGALG00000047199
Metabolism	Glycan biosynthesis and metabolism	Glycosphingolipid biosynthesis - lacto and neolacto series	5	25	0.231033	ko00601	ENSGALG00000015252;ENSGALG00000010083;ENSGALG00000021553;ENSGALG00000029747;ENSGALG00000034975
Human Diseases	Infectious diseases	Human cytomegalovirus infection	7	38	0.23327	ko05163	ENSGALG00000003249;ENSGALG00000029381;ENSGALG00000026896;ENSGALG00000014585;ENSGALG00000053601;ENSGALG00000049551;ENSGALG00000054196
Organismal Systems	Immune system	Toll-like receptor signaling pathway	16	99	0.235324	ko04620	ENSGALG00000032172;ENSGALG00000001501;ENSGALG00000001267;ENSGALG00000006756;ENSGALG00000009586;ENSGALG00000012304;ENSGALG00000013468;ENSGALG00000039140;ENSGALG00000040224;ENSGALG00000013356;ENSGALG00000003249;ENSGALG00000017485;ENSGALG00000014585;ENSGALG00000049551;ENSGALG00000054196;ENSGALG00000007001
Organismal Systems	Immune system	Intestinal immune network for IgA production	20	127	0.237903	ko04672	ENSGALG00000028341;ENSGALG00000006827;ENSGALG00000047227;ENSGALG00000049938;ENSGALG00000049025;ENSGALG00000054121;ENSGALG00000049115;ENSGALG00000054661;ENSGALG00000051327;ENSGALG00000051234;ENSGALG00000011808;ENSGALG00000049589;ENSGALG00000000141;ENSGALG00000030940;ENSGALG00000000162;ENSGALG00000043654;ENSGALG00000044547;ENSGALG00000048718;ENSGALG00000052246;ENSGALG00000000685
Environmental Information Processing	Membrane transport	ABC transporters	8	45	0.241299	ko02010	ENSGALG00000010901;ENSGALG00000046825;ENSGALG00000036894;ENSGALG00000021399;ENSGALG00000021395;ENSGALG00000004333;ENSGALG00000029381;ENSGALG00000006646
Metabolism	Lipid metabolism	Primary bile acid biosynthesis	3	13	0.243618	ko00120	ENSGALG00000006842;ENSGALG00000016710;ENSGALG00000011162
Organismal Systems	Development	Axon guidance	9	52	0.247157	ko04360	ENSGALG00000011875;ENSGALG00000005256;ENSGALG00000051479;ENSGALG00000008378;ENSGALG00000053318;ENSGALG00000045816;ENSGALG00000008340;ENSGALG00000041121;ENSGALG00000017044
Human Diseases	Cancers	Thyroid cancer	1	2	0.247911	ko05216	ENSGALG00000026896
Human Diseases	Cancers	Melanoma	1	2	0.247911	ko05218	ENSGALG00000026896
Organismal Systems	Digestive system	Protein digestion and absorption	9	53	0.265493	ko04974	ENSGALG00000006864;ENSGALG00000017227;ENSGALG00000002546;ENSGALG00000047341;ENSGALG00000035854;ENSGALG00000025935;ENSGALG00000010657;ENSGALG00000051554;ENSGALG00000006958
Metabolism	Glycan biosynthesis and metabolism	Glycosaminoglycan degradation	4	20	0.269883	ko00531	ENSGALG00000008776;ENSGALG00000011203;ENSGALG00000011328;ENSGALG00000029000
Human Diseases	Cancers	Choline metabolism in cancer	4	20	0.269883	ko05231	ENSGALG00000011615;ENSGALG00000011579;ENSGALG00000017216;ENSGALG00000035026
Human Diseases	Immune diseases	Inflammatiory bowel disease (IBD)	4	20	0.269883	ko05321	ENSGALG00000032172;ENSGALG00000000162;ENSGALG00000048718;ENSGALG00000052246
Organismal Systems	Immune system	NOD-like receptor signaling pathway	22	144	0.270796	ko04621	ENSGALG00000012885;ENSGALG00000001501;ENSGALG00000034124;ENSGALG00000006503;ENSGALG00000030599;ENSGALG00000009586;ENSGALG00000013861;ENSGALG00000003863;ENSGALG00000012304;ENSGALG00000008294;ENSGALG00000042201;ENSGALG00000013356;ENSGALG00000030016;ENSGALG00000042193;ENSGALG00000029691;ENSGALG00000014071;ENSGALG00000003249;ENSGALG00000002786;ENSGALG00000007001;ENSGALG00000007698;ENSGALG00000000720;…
Metabolism	Lipid metabolism	Steroid hormone biosynthesis	7	40	0.275941	ko00140	ENSGALG00000004196;ENSGALG00000052980;ENSGALG00000028858;ENSGALG00000001369;ENSGALG00000037852;ENSGALG00000011894;ENSGALG00000047199
Human Diseases	Infectious diseases	Pertussis	3	14	0.281738	ko05133	ENSGALG00000032172;ENSGALG00000039140;ENSGALG00000032231
Metabolism	Carbohydrate metabolism	Citrate cycle (TCA cycle)	5	27	0.284159	ko00020	ENSGALG00000033888;ENSGALG00000007636;ENSGALG00000013165;ENSGALG00000013167;ENSGALG00000014155
Human Diseases	Immune diseases	Rheumatoid arthritis	16	103	0.288098	ko05323	ENSGALG00000047227;ENSGALG00000049938;ENSGALG00000049025;ENSGALG00000054121;ENSGALG00000049115;ENSGALG00000054661;ENSGALG00000051327;ENSGALG00000051234;ENSGALG00000000162;ENSGALG00000043654;ENSGALG00000044547;ENSGALG00000048718;ENSGALG00000052246;ENSGALG00000014585;ENSGALG00000049551;ENSGALG00000054196
Environmental Information Processing	Signal transduction	HIF-1 signaling pathway	2	8	0.288146	ko04066	ENSGALG00000000751;ENSGALG00000026896
Organismal Systems	Immune system	Toll and Imd signaling pathway	2	8	0.288146	ko04624	ENSGALG00000012044;ENSGALG00000003135
Human Diseases	Cancers	Acute myeloid leukemia	2	8	0.288146	ko05221	ENSGALG00000039140;ENSGALG00000003249
Environmental Information Processing	Signal transduction	Calcium signaling pathway	40	275	0.288685	ko04020	ENSGALG00000003126;ENSGALG00000004613;ENSGALG00000027415;ENSGALG00000031529;ENSGALG00000006503;ENSGALG00000012894;ENSGALG00000008949;ENSGALG00000003863;ENSGALG00000008294;ENSGALG00000003138;ENSGALG00000050508;ENSGALG00000047227;ENSGALG00000049938;ENSGALG00000049025;ENSGALG00000054121;ENSGALG00000049115;ENSGALG00000054661;ENSGALG00000051327;ENSGALG00000051234;ENSGALG00000013123;ENSGALG00000014848;…
Organismal Systems	Immune system	Th17 cell differentiation	6	34	0.292684	ko04659	ENSGALG00000015441;ENSGALG00000042129;ENSGALG00000003249;ENSGALG00000000162;ENSGALG00000048718;ENSGALG00000052246
Organismal Systems	Endocrine system	Estrogen signaling pathway	6	34	0.292684	ko04915	ENSGALG00000006992;ENSGALG00000019715;ENSGALG00000019716;ENSGALG00000040050;ENSGALG00000004570;ENSGALG00000011801
Environmental Information Processing	Signal transduction	Jak-STAT signaling pathway	4	21	0.301365	ko04630	ENSGALG00000032172;ENSGALG00000049755;ENSGALG00000026896;ENSGALG00000000909
Human Diseases	Infectious diseases	Influenza A	23	154	0.303334	ko05164	ENSGALG00000032172;ENSGALG00000001501;ENSGALG00000028886;ENSGALG00000001267;ENSGALG00000034124;ENSGALG00000006503;ENSGALG00000030599;ENSGALG00000009586;ENSGALG00000007653;ENSGALG00000012304;ENSGALG00000013468;ENSGALG00000021475;ENSGALG00000013356;ENSGALG00000029691;ENSGALG00000003249;ENSGALG00000003076;ENSGALG00000048671;ENSGALG00000001206;ENSGALG00000000141;ENSGALG00000030940;ENSGALG00000000162;…
Human Diseases	Immune diseases	Primary immunodeficiency	15	99	0.332039	ko05340	ENSGALG00000047227;ENSGALG00000049938;ENSGALG00000049025;ENSGALG00000054121;ENSGALG00000049115;ENSGALG00000054661;ENSGALG00000051327;ENSGALG00000051234;ENSGALG00000029381;ENSGALG00000043654;ENSGALG00000044547;ENSGALG00000048572;ENSGALG00000015900;ENSGALG00000050528;ENSGALG00000048617
[truncated: 215 more rows]
